# Supplementary material for: Differential cellular origins of the extracellular matrix of tumor and normal tissues according to colorectal cancer subtypes
Source: Br J Cancer. 2025 Mar 3;132(9):770–82. doi: 10.1038/s41416-025-02964-z (PMC12041468; doi:10.1038/s41416-025-02964-z)
Supplement: Supplementary file 3 — Supplementary table [file 41416_2025_2964_MOESM3_ESM.xlsx]

## Sheet: A. Clinical data
Sample no.	Tissue no.	Sampling date	Stage	NearestCMS (CMSclassifier)	Sex	Age	Primary site	Metastasis	Metastasis site	Pre-treatment	TNM stage	Pathological classification	MSI status	KRASmt status	NRASmt status	Etc.
SEV 01	224	20190625	IIA	CMS2	2	56	SC	0	0	0	IIc, pT3NoMo	AMD	MSS	WT	WT	Perforation
SEV 02	233	20190716	IIIB	CMS3	1	42	AC	0	0	0	T3N1M0	AMD	MSS	G12V (GGT>GTT)	WT
SEV 03	239	20190730	IVA	CMS2	1	40	DC	1	liver	0	T3N1aM1	AMD	MSS	WT	WT
SEV 04	244	20190806	IVA	CMS4	1	64	Rectum	1	liver	1 (chemo-treatment)	pT3N0M1	AMD	MSS	WT	WT	T : Chemo
SEV 05	250	20190827	IIB	CMS3	1	69	Rectum	0	0	0	T4aN0M0	AMD	MSS	WT	WT
SEV 06	258	20190924	IIA	CMS2	2	71	SC	0	0	0	T3N0M0	AMD	MSS	WT	WT
SEV 07	263	20190927	IIIB	CMS4	1	52	RSJ	0	0	0	T3N1bM0	AMD	MSS	WT	WT
SEV 08	265	20191001	IIIA	CMS1	2	53	TC	0	0	0	pT2pN1b	APD	MSI-H	WT	WT
SEV 09	284	20191126	IIA	CMS4	2	49	SC	0	0	0	T3N0M0	AMD	MSS	G12D (GGT>GAT)	WT	N : Stent
SEV 10	286	20191129	IIIB	CMS2	2	66	SC	0	0	0	pT3pN1aM0	AMD	MSS	WT	WT
SEV 18	287	20191202	I		2	53	DC	0	0	0	smT1N0M0	AMD	MSS	WT	WT
SEV 11	296	20191213	I	CMS3	2	46	AC	0	0	0	pT1N0M0	AWD	MSS	G12D (GGT>GAT)	WT
SEV 12	301	20191223	IIIA	CMS4	2	41	SC	0	0	0	pT2pN1aM0	AMD	MSS	G12V (GGT>GTT)	WT
SEV 17	310	20200117	IIA		1	53	RSJ	0	0	0	T3N0M0	AMD	MSS	WT	WT
SEV 19	314	20200128	IIIB		2	72	SC	0	0	0	T3N1bM0	AMD	MSS	WT	WT
SEV 13	326	20200303	I	CMS2	2	46	SC	0	0	0	pT1N0M0	AMD	MSS	WT	WT
SEV 20	327	20200304	IIA		1	54	RSJ	0	0	0	T3N0M0	AMD	MSS	WT	WT
SEV 21	334	20200317	IIIB		2	53	SC	0	0	0	T3N1bM0	AMD	MSS	WT	WT
SEV 14	347	20200410	IIA	CMS1	2	88	SC	0	0	0	T3N0M0	AMD	MSI-H	G13D (GGC>GAC)	WT
SEV 15	350	20200414	IVC	CMS3	1	36	AC	1	Liver, Lung	0	T3N1cM1	AMD	MSS	G13D (GGC>GAC)	WT
SEV 16	360	20200506	IIB	CMS2	1	35	Cecum	0	0	0	T4aN0M0	AMD	MSS	G13D (GGC>GAC)	WT

## Sheet: B. TMT set composition
	126	127N	127C	128N	128C	129N	129C	130N	130C	131N	131C
Set 1	SEV09_N	SEV09_T	SEV13_N	SEV13_T	SEV14_N	SEV14_T	SEV17_N	SEV11_T	R1	R2	R3	N : normal sample
Set 2	SEV01_T	SEV02_T	SEV03_T	SEV04_T	SEV05_T	SEV06_T	SEV07_T	SEV08_T	R1	R2	R3	T : tumor sample
Set 3	SEV09_T	SEV10_T	SEV11_T	SEV12_T	SEV13_T	SEV14_T	SEV15_T	SEV16_T	R1	R2	R3	R : All mixed reference sample
Set 4	SEV18_N	SEV19_N	SEV20_N	SEV21_N	SEV01_T	SEV07_T	SEV04_T	SEV08_T	R1	R2	R3

## Sheet: C. Normalized intensity
LOCUS	GENE	SEV09_N	SEV09_T	SEV13_N	SEV13_T	SEV14_N	SEV14_T	SEV17_N	SEV11_T	R1-1	R1-2	R1-3	SEV01_T	SEV02_T	SEV03_T	SEV04_T	SEV05_T	SEV06_T	SEV07_T	SEV08_T	R2-1	R2-2	R2-3	SEV09_T	SEV10_T	SEV11_T	SEV12_T	SEV13_T	SEV14_T	SEV15_T	SEV16_T	R3-1	R3-2	R3-3	SEV18_N	SEV19_N	SEV20_N	SEV21_N	SEV01_T	SEV07_T	SEV04_T	SEV08_T	R4-1	R4-2	R4-3
P05387	RPLP2	143326	203615	77951.2	145240	155874	213093	78427.1	108437	132703	131140	143555	140218	81068.6	167104	122315	147650	188175	78553.2	271050	92506.7	144915	123620	195380	103703	97528.7	51856.3	111092	211921	39007.9	72367.1	108406	113665	103677	48341.4	26841.6	30523.9	29265.9	44347	29929.1	43726.9	84570.7	48124.5	54649.9	49105.6
O75947	ATP5PD	822614	985284	427848	1.01873e+06	371049	1.01822e+06	310432	1.02128e+06	678526	648302	725019	737973	976789	1.68716e+06	1.69697e+06	1.70849e+06	1.73442e+06	1.471e+06	1.89308e+06	1.25978e+06	1.33686e+06	1.32393e+06	1.01719e+06	901547	938667	314374	881635	1.04456e+06	259425	353443	607194	622267	612004	529828	265719	308081	252957	333774	951840	1.06869e+06	1.00832e+06	836237	757378	768841
P17661	DES	1.44399e+08	2.49812e+07	1.07541e+07	1.71597e+06	3.87219e+06	754095	1.73944e+06	943096	1.42618e+07	1.32033e+07	1.38755e+07	1.01285e+06	3.72086e+06	898670	1.8365e+08	666436	4.53017e+06	4.47319e+06	840760	1.62983e+07	1.5937e+07	1.59822e+07	1.90432e+07	1.50468e+07	1.54927e+06	1.77522e+06	888284	658954	1.28508e+06	3.60875e+06	1.05861e+07	1.0668e+07	1.03796e+07	1.84817e+06	2.14744e+06	2.23237e+06	1.79904e+06	2.79197e+06	835464	9.30536e+07	738779	1.21526e+07	8.01839e+06	8.92715e+06
P23396	RPS3	675432	1.00412e+06	794082	1.02912e+06	1.07701e+06	1.40062e+06	642684	1.07594e+06	857398	872915	950075	1.40477e+06	1.17147e+06	1.30685e+06	903068	1.33933e+06	1.38558e+06	1.22834e+06	1.51876e+06	1.0517e+06	1.15623e+06	1.15056e+06	897563	691145	991623	672647	867307	1.25117e+06	860619	929068	758422	804799	790503	567040	510121	524140	535634	634747	535443	428813	664017	502578	494480	550468
P01834	IGKC	648971	722649	773224	697118	621552	299214	1.01746e+06	1.09565e+06	428938	462404	523225	338139	423100	440334	821595	164811	269182	890644	523400	517988	637745	687749	603821	175509	934668	336004	517901	246937	394310	956859	346686	437063	473996	824170	431366	545102	692366	173202	452813	373339	296482	369517	332884	372000
P61106	RAB14	228806	255453	154829	227648	158530	278626	132117	226948	186794	199938	192224	469337	283263	296759	290037	354265	336166	243539	398331	220239	277930	262468	226178	197058	194857	142263	224660	286677	146033	144690	163297	185495	172098	110382	90607.4	107207	90852.1	244453	118910	120797	162404	105386	119404	118837
P23528	CFL1	1.9141e+06	1.38636e+06	728782	893141	822778	1.20836e+06	425420	1.14104e+06	1.14179e+06	1.03755e+06	1.1305e+06	1.66889e+06	904840	1.90557e+06	2.62994e+06	2.00708e+06	1.73073e+06	872261	1.68895e+06	1.09846e+06	1.287e+06	1.31553e+06	1.34263e+06	931697	910882	422874	586300	1.10627e+06	485660	607566	894014	864512	915858	298662	273122	291760	276816	801236	452726	1.54809e+06	1.18399e+06	777699	775529	922895
Q99879	H2BC14	144184	61787.4	80027.3	81331.5	299070	119619	92859.5	134233	63947.9	63976.7	69444.7	61386.1	253184	268946	77938.1	411372	379129	238349	286170	269935	288502	290080	69869.3	7227.38	173283	9691.98	42324.6	159040	7553.24	13767.3	65433.9	73143.8	75071.5	110655	178873	21241.3	18357.1	7510.62	39702.2	16122.6	50008.2	49247.4	55142.8	57688.9
P02675	FGB	2.31614e+07	7.51033e+06	1.79732e+07	2.09075e+07	1.52163e+07	2.19379e+07	6.8924e+06	1.15921e+07	7.7813e+07	7.25951e+07	7.49916e+07	8.68606e+08	1.13945e+08	2.47781e+07	2.54951e+07	1.66387e+07	2.3395e+07	1.6016e+07	2.21113e+08	4.05415e+07	6.76927e+07	6.47963e+07	6.46919e+06	1.05848e+07	9.66398e+06	4.28668e+07	2.08495e+07	2.04273e+07	8.69183e+07	2.24184e+07	5.13286e+07	4.87863e+07	4.92247e+07	5.07953e+06	2.04217e+07	1.7021e+07	3.84114e+06	5.72995e+08	2.01454e+07	2.2685e+07	1.68608e+08	1.83145e+07	5.13115e+07	4.92316e+07
P02042	HBD	66398.3	65250.5	165010	50112.3	103268	67778.7	102600	55569.1	88644.7	70776	58870.6	143476	68173.5	106026	78762.2	110549	93761	95442.3	130794	95196.1	89880.6	97921.6	24156.1	23341	29745.4	23075	23331.8	31553.7	15515.3	23142.7	37641.2	34053.9	28052.3	81943	53645	47107.1	63323	66562.9	42021.8	40002.3	55800.7	41780.2	44455.8	46220
P68871	HBB	499368	308294	1.64091e+06	386304	934985	316103	728323	328239	413961	485578	436303	1.74822e+06	638594	886971	637363	883843	746997	689459	1.26782e+06	625783	804214	755356	223991	162307	218934	319555	250450	190078	348118	175180	290963	297664	326801	553499	229418	227139	226547	598752	263938	284757	441991	265901	313187	315174
P80723	BASP1	207810	328094	111434	277660	151940	279978	257623	462711	201167	211405	219661	134338	305310	777961	436762	879085	963206	536962	286828	561391	477449	493524	367203	149206	451207	155969	272355	362607	129418	152856	224997	212237	214448	77839.3	89905.9	62400.1	76193.2	26676.3	159105	126554	71990	158531	151629	145872
P61604	HSPE1	319815	1.51476e+06	365537	330293	275460	1.84904e+06	368681	1.13653e+06	1.10956e+06	1.09236e+06	1.15777e+06	194750	332465	1.62966e+06	692261	931869	3.45194e+06	401458	2.54869e+06	706430	956532	954286	1.08215e+06	843522	725530	505394	146270	1.32385e+06	156923	380218	798079	758966	773955	230503	273409	259560	263170	131457	530875	585778	2.49888e+06	546423	929265	895103
P68133	ACTA1	62168.6	13412.3	13729.9	9472.71	4793.17	8880.83	18088.5	9443.09	7894.98	16929.1	16487.9	4404.73	4093.53	1611.64	25418.6	1736.22	0	1657.77	675.635	3499.25	2713.24	5495.47	17592.9	22877	5738.94	14357.7	6206.38	4193.72	13284.4	8670.86	17832.9	10412.5	14512.9	3086.49	0	9379.7	5493.29	2419.35	1378.67	37483	1427.33	8906.77	6840.63	10684.1
P06702	S100A9	184786	921684	184846	3.75961e+06	128714	2.12873e+06	148819	2.19314e+06	1.58609e+06	1.66607e+06	1.6136e+06	2.43938e+06	571221	2.67681e+06	656445	1.42626e+06	3.85672e+06	640133	8.34464e+06	1.02653e+06	2.15012e+06	1.83936e+06	949704	1.27752e+06	2.14727e+06	913876	4.58173e+06	2.40004e+06	413360	477419	1.84947e+06	1.86681e+06	1.74504e+06	223313	147874	309469	202450	1.36329e+06	640192	228938	5.47336e+06	463712	1.49792e+06	1.25978e+06
Q9UI09	NDUFA12	136852	141642	92530.9	135758	103301	125716	66608.2	162534	110438	114142	121808	98684.7	221311	271392	265354	273177	303253	255010	263855	213160	221907	210839	230104	298907	259539	167488	235198	213697	205722	131760	190249	183922	187590	144108	115131	143970	86393.5	75972.1	194663	215083	198468	159238	164562	169187
Q9UBI6	GNG12	88434.9	117727	103201	169349	106696	88260.2	156379	83884.8	95356.9	89782.6	87625.9	64106.8	118257	335596	416937	311814	282048	203366	175026	224424	218085	224690	287431	361050	115790	86982.5	309175	198068	49823.9	101945	160461	165579	171040	47654.4	23043.7	19793.1	13298	12294.7	36572.8	64282.4	32083.6	33755.7	35035.3	35338.4
Q08431	MFGE8	112189	101336	259649	190386	218267	209933	261048	193600	184351	166309	183307	190389	365782	300427	398701	204829	188837	327977	182991	264848	219633	269968	114760	369960	217349	287101	233059	234372	299225	192512	206353	228877	230704	191410	198163	201295	272366	127425	165915	211350	106647	142081	145184	138984
P62888	RPL30	523636	590246	191816	466617	388037	791844	162863	591764	390184	431876	433953	1.19289e+06	1.03653e+06	832159	713771	1.01435e+06	1.00848e+06	754348	1.23152e+06	657306	726653	759908	435867	277266	460712	236450	352236	660428	213835	305037	337815	355309	353128	227674	119804	143698	109522	414591	314254	301991	452300	260962	303082	301459
P04075	ALDOA	1.20505e+06	853178	452736	361669	343302	689031	331966	489729	576360	553287	578783	453266	384171	740931	771268	519788	483290	441536	790953	535432	512303	498499	732892	982517	434251	426468	405756	625978	459961	522204	534670	523184	526133	273102	320306	282905	288217	581088	279137	665569	660344	308533	396270	375331
P21796	VDAC1	1.70383e+06	2.04047e+06	1.85249e+06	3.027e+06	1.848e+06	2.82672e+06	1.80631e+06	2.18814e+06	1.76331e+06	1.82777e+06	1.87068e+06	1.38144e+06	1.5488e+06	2.42064e+06	1.17307e+06	2.25294e+06	2.05775e+06	2.13312e+06	1.56189e+06	1.86871e+06	1.74315e+06	1.72747e+06	1.28607e+06	1.10513e+06	1.35656e+06	807997	1.77307e+06	1.75787e+06	517978	672797	1.14967e+06	1.14492e+06	1.19682e+06	2.05318e+06	1.55438e+06	2.17823e+06	1.22514e+06	866095	1.25366e+06	719424	987331	1.05988e+06	1.12471e+06	1.1438e+06
P08133	ANXA6	3.19743e+06	3.25381e+06	1.17938e+06	1.16242e+06	1.17041e+06	1.77782e+06	1.25953e+06	3.53468e+06	2.33434e+06	2.41209e+06	2.44495e+06	1.65385e+06	2.15271e+06	6.54749e+06	6.72546e+06	3.29098e+06	3.90488e+06	3.27935e+06	1.63164e+06	3.08647e+06	2.84533e+06	3.18197e+06	2.95272e+06	6.08804e+06	3.09909e+06	1.74302e+06	1.13827e+06	1.53339e+06	1.54644e+06	1.51757e+06	2.16106e+06	2.14341e+06	2.30761e+06	1.02516e+06	1.07917e+06	850237	950080	853247	1.55006e+06	3.66044e+06	765879	1.96279e+06	1.50927e+06	1.70644e+06
P08670	VIM	3.85514e+06	3.59995e+06	2.42868e+06	1.04439e+06	1.47681e+06	2.14418e+06	946947	1.92838e+06	1.8774e+06	1.86727e+06	1.9398e+06	1.1232e+06	1.74802e+06	2.49296e+06	8.07767e+06	3.24033e+06	3.27597e+06	1.68916e+06	1.08356e+06	2.45707e+06	2.47624e+06	2.48516e+06	3.67011e+06	2.48104e+06	2.1539e+06	1.60161e+06	1.02535e+06	2.221e+06	2.5525e+06	1.82507e+06	2.06719e+06	1.93656e+06	2.07051e+06	1.6844e+06	921912	994513	759128	696626	1.07489e+06	6.62779e+06	808341	2.32825e+06	1.90318e+06	2.14705e+06
P04792	HSPB1	8.17855e+06	2.0084e+06	1.16827e+06	867418	649401	578693	631304	700303	1.36453e+06	1.40272e+06	1.39876e+06	1.12823e+06	933824	1.26587e+06	8.39532e+06	1.49362e+06	1.00096e+06	921800	591353	1.87171e+06	1.6487e+06	1.69406e+06	2.04371e+06	3.25837e+06	704729	1.46908e+06	803485	505362	1.05678e+06	950253	1.30468e+06	1.2788e+06	1.42563e+06	459748	540871	568721	651522	835196	533853	5.38887e+06	492809	1.68013e+06	1.16015e+06	1.2009e+06
P84085	ARF5	31915	36564.4	25189.8	31997.5	41769.6	46092.2	34265.6	33845.2	40837.4	35901	38044.7	189835	63027.4	66303.6	66100.1	73287.6	82043.4	55144.5	97632.8	62409.5	63458.8	68799.3	63826.1	78050.7	46597.5	52373.2	55008.1	60802.1	54347.6	42992.3	48352.1	50482.4	52091.6	32443.1	25731.1	38902.3	34536.7	98395.8	45268.1	48048.7	68842	37687.7	52437.4	51325.8
Q01995	TAGLN	5.01256e+06	2.4916e+06	1.2494e+06	811013	960251	610985	654647	1.0152e+06	1.31135e+06	1.30551e+06	1.32344e+06	325735	737330	939008	5.45502e+06	928827	746645	1.26144e+06	427033	1.39074e+06	1.2023e+06	1.25861e+06	2.13544e+06	2.42702e+06	922728	1.42183e+06	575320	527806	1.59315e+06	1.4244e+06	1.18486e+06	1.18609e+06	1.11675e+06	497663	695852	1.12874e+06	758152	357229	1.12781e+06	6.08311e+06	360192	1.68001e+06	1.18156e+06	1.26536e+06
P02679	FGG	1.72484e+07	5.53835e+06	1.28479e+07	1.60066e+07	1.12301e+07	1.76512e+07	5.15985e+06	9.14515e+06	6.21402e+07	5.85507e+07	5.94911e+07	7.40117e+08	9.57425e+07	2.14111e+07	2.26035e+07	1.37127e+07	1.98642e+07	1.24472e+07	1.98969e+08	2.85534e+07	5.91527e+07	5.35746e+07	7.4501e+06	1.22548e+07	1.12329e+07	4.40953e+07	2.47388e+07	2.49066e+07	9.9477e+07	2.54539e+07	6.47587e+07	6.35498e+07	6.19981e+07	5.45732e+06	2.06026e+07	1.5942e+07	3.58592e+06	4.93289e+08	1.82546e+07	2.42008e+07	1.46143e+08	2.08718e+07	4.38104e+07	4.21154e+07
P62701	RPS4X	776754	1.18239e+06	762781	1.47983e+06	1.18897e+06	1.59196e+06	475111	1.35771e+06	921863	963233	1.03132e+06	1.10221e+06	933273	1.21492e+06	883103	1.26689e+06	1.19745e+06	1.08961e+06	1.16789e+06	923019	936625	1.01687e+06	824429	743190	924681	431998	954595	1.26521e+06	400146	564895	619378	715482	694992	844256	876023	597384	553626	1.08432e+06	1.00625e+06	550335	1.19701e+06	858339	896469	892386
P21333	FLNA	9.46491e+07	3.36927e+07	2.10006e+07	9.59738e+06	2.16189e+07	1.06857e+07	7.73676e+06	1.29475e+07	1.77214e+07	1.71983e+07	1.74103e+07	4.45312e+06	7.8022e+06	1.29743e+07	9.99519e+07	1.37896e+07	1.32096e+07	1.62041e+07	5.68049e+06	2.26257e+07	1.93727e+07	1.94336e+07	3.12913e+07	3.13885e+07	1.17829e+07	1.1983e+07	8.01346e+06	1.05412e+07	1.34117e+07	1.43088e+07	1.68025e+07	1.72814e+07	1.6869e+07	6.2793e+06	7.19085e+06	8.53081e+06	5.61492e+06	5.0942e+06	9.7646e+06	8.01134e+07	3.91473e+06	1.90471e+07	1.39368e+07	1.38978e+07
P51911	CNN1	2.85786e+07	689515	3.13516e+06	710316	1.02666e+06	552880	1.00915e+06	496207	2.1172e+06	1.94942e+06	1.99014e+06	179470	562698	245922	3.17611e+06	329012	265880	500903	204915	1.4109e+06	1.23703e+06	1.34597e+06	571121	2.35953e+06	332424	616811	354797	266492	561701	509276	1.54297e+06	1.44615e+06	1.54275e+06	256755	338948	535753	337895	249707	432015	4.18299e+06	150510	1.9689e+06	1.5207e+06	1.64023e+06
P07355	ANXA2	248050	480042	304035	138377	528133	366749	486461	175949	371024	385201	374238	344618	489816	3.40389e+06	2.69888e+06	2.0085e+06	1.54124e+06	756275	1.18204e+06	1.31485e+06	1.19376e+06	1.24366e+06	456192	582524	151403	168991	107985	336268	213188	138989	352747	360531	360797	637915	953866	1.12197e+06	664749	168296	441618	1.47065e+06	547247	654326	643299	596322
Q99714	HSD17B10	113631	204548	81891	131330	90768.8	185584	132302	188388	202763	190500	204804	604250	193916	392866	286323	251271	435170	236080	298223	300997	267498	274739	240456	270196	212520	186225	152590	223858	183181	243546	194786	221133	221108	116399	91054.7	119345	129169	437196	115368	187062	270673	158072	196786	200899
P02788	LTF	3.14976e+06	591469	912852	1.87378e+06	1.04979e+06	2.21726e+06	670005	1.78725e+06	2.5139e+06	2.42607e+06	2.58183e+06	2.97898e+07	3.70938e+06	2.89989e+06	1.19973e+06	4.16937e+06	2.98012e+06	2.32362e+06	8.18898e+06	2.80038e+06	3.83104e+06	3.72543e+06	460659	465276	1.42564e+06	499770	1.53211e+06	1.86956e+06	336438	455933	1.68204e+06	1.64052e+06	1.72247e+06	1.6757e+06	1.14521e+06	1.71488e+06	1.0425e+06	1.22938e+07	1.35214e+06	945312	4.07049e+06	1.3177e+06	2.05267e+06	2.00735e+06
P00387	CYB5R3	654899	810348	275818	738464	292731	633469	253738	600320	510475	511274	510994	222041	390978	527325	794166	576961	361882	623413	236854	387810	394202	427262	596276	641982	436786	327239	481378	437720	208146	307829	347250	389378	417027	357078	144237	176083	146424	222009	620678	813123	256206	518310	413008	459884
P51149	RAB7A	260056	225789	120002	181927	156228	229534	84959.7	212351	188245	176831	209992	848633	282126	374662	246829	315020	250091	223779	356914	234375	265299	243992	249393	183418	250259	157836	199625	281633	179708	151120	234598	218026	218681	100844	77164.6	110945	59894.8	544813	136767	199204	214048	172723	175718	187727
P35579	MYH9	4.83278e+07	6.69508e+07	2.5079e+07	1.54861e+08	4.25473e+07	6.18024e+07	1.04302e+07	3.74526e+07	4.59566e+07	4.36356e+07	4.63131e+07	1.03449e+07	5.71359e+07	1.03998e+08	2.58825e+07	1.06081e+08	5.76379e+07	5.49623e+07	2.44892e+07	6.04625e+07	5.53527e+07	5.88846e+07	7.30069e+07	6.88726e+07	4.27836e+07	2.66337e+07	1.70105e+08	7.06909e+07	2.58389e+07	4.58007e+07	4.85421e+07	4.94513e+07	4.9365e+07	2.48063e+07	1.5351e+07	1.86854e+07	9.37549e+06	4.8245e+06	2.84355e+07	1.45921e+07	1.29099e+07	3.37195e+07	3.11104e+07	3.32782e+07
P62820	RAB1A	331216	489398	177976	331163	176803	357526	169412	319207	243258	263791	263869	232255	183256	328411	163802	365027	226696	183872	253009	154793	186322	210289	189031	85593.9	116034	49329.1	104845	122414	62949.1	69953.8	100782	96859.8	111960	87552.1	56947.9	71919.7	85888	107749	118328	98185.8	136633	134681	131240	152778
P60174	TPI1	185207	515270	192819	170317	180454	339096	218551	247470	276644	262499	272140	288887	276551	696798	411697	438176	707688	262380	719686	364351	440893	434141	392492	415165	181268	138821	101407	262730	102496	136868	212445	211457	212142	121481	115215	126165	141205	117079	140771	204470	376687	177089	223639	218301
P62244	RPS15A	440695	513459	636150	636268	713847	649202	583294	677790	505999	505710	512720	441994	712789	553380	434267	566644	465627	603717	533265	409130	457905	524697	502345	423478	689091	444639	529064	623308	514718	490206	431517	506743	521688	556645	382799	449442	456552	207668	376709	224359	369914	285936	306063	370312
P35555	FBN1	4.78494e+07	2.38396e+07	2.44442e+08	9.28578e+07	1.69334e+08	4.19327e+07	4.69945e+08	9.76047e+07	1.00886e+08	9.45134e+07	9.83248e+07	1.24875e+07	2.18229e+08	5.12843e+07	4.78885e+07	7.71257e+07	4.52093e+07	1.32771e+08	1.73985e+07	1.36793e+08	1.20435e+08	1.31103e+08	2.39203e+07	5.4304e+07	9.03351e+07	2.59629e+08	9.90641e+07	4.00215e+07	2.70784e+08	1.51146e+08	9.82605e+07	1.02567e+08	1.05621e+08	2.53931e+08	2.9005e+08	3.3488e+08	4.13362e+08	1.0161e+07	8.91467e+07	2.77137e+07	1.0814e+07	7.47944e+07	7.90999e+07	8.73071e+07
P61247	RPS3A	859838	730037	709220	637465	1.2503e+06	1.16366e+06	777535	818491	696292	680196	732015	1.17654e+06	539065	968377	989740	915125	985118	658535	863238	750966	804409	808328	689452	525241	761868	342790	537625	1.16106e+06	394231	483169	643852	661134	625064	895513	840831	602763	627751	826676	573448	828432	777878	650995	659528	677773
P02768	ALB	4.43928e+06	5.45508e+06	5.67893e+06	1.9261e+06	5.68425e+06	3.39218e+06	6.60083e+06	3.61939e+06	4.60788e+06	4.37383e+06	4.5406e+06	4.85094e+06	3.46265e+06	8.60756e+06	1.06227e+07	5.9245e+06	9.83397e+06	6.17861e+06	1.01764e+07	5.93311e+06	6.61265e+06	6.61158e+06	5.66608e+06	8.53124e+06	3.71325e+06	2.49174e+06	1.82309e+06	3.70133e+06	2.00917e+06	2.43614e+06	4.6078e+06	4.61108e+06	4.66513e+06	9.07606e+06	3.86914e+06	5.44899e+06	7.91301e+06	2.52751e+06	3.65959e+06	6.50237e+06	5.65469e+06	3.00836e+06	3.92318e+06	4.01615e+06
P00738	HP	395943	426393	261075	154499	356367	297309	179440	138996	233881	210135	229385	355300	170945	301697	343099	145180	246209	170730	279057	223560	222529	206130	293969	41792.5	101397	101692	103049	199190	88975.9	114346	145597	151760	153985	157639	195942	216637	94893.7	283803	122855	333858	248597	176402	172733	179221
P24844	MYL9	8.36637e+06	2.85711e+06	1.1702e+06	1.73968e+06	1.71992e+06	678158	281078	510651	1.41837e+06	1.38301e+06	1.37768e+06	309018	1.23916e+06	1.94784e+06	1.52792e+07	2.2138e+06	1.70126e+06	1.48421e+06	567889	3.33469e+06	3.21584e+06	3.33154e+06	3.29485e+06	4.54333e+06	664924	323885	2.30137e+06	841811	458556	1.11517e+06	1.77948e+06	1.73009e+06	1.73859e+06	940343	476941	1.56621e+06	654883	363519	548532	7.45622e+06	267132	1.40309e+06	1.5488e+06	1.67408e+06
P62937	PPIA	60083.4	216146	47783.4	97898.4	65815.1	163720	57814.3	107711	188012	178373	192315	413953	125306	597886	196779	306875	532815	188016	384320	213664	266404	256672	231385	389745	119203	91569.2	103523	195412	85054.5	128932	209486	195524	202187	55633.7	40666.7	50524.2	47638	194672	69308	97552.2	226629	101413	138546	134827
P63244	RACK1	419215	530909	301547	522762	410248	786285	248792	391933	448302	435333	455814	1.25068e+06	671802	803657	530127	692529	745026	672129	920062	554109	643462	659677	612789	304276	465094	348095	576720	957815	335450	476050	505218	486297	519312	247190	150742	248292	159828	572599	357545	286026	503234	263771	337042	354809
Q9BZ97	TTTY13	6630.35	1851.34	77399.5	14380.9	66736.8	4365.89	187203	17054.1	31376.7	22355.9	26704.8	#N/A	#N/A	#N/A	#N/A	#N/A	#N/A	#N/A	#N/A	#N/A	#N/A	#N/A	#N/A	#N/A	#N/A	#N/A	#N/A	#N/A	#N/A	#N/A	#N/A	#N/A	#N/A	34372.5	75723.4	60802.9	65794.2	6254.62	31322.1	9714.08	3946.77	42136	22770.8	17562.7
Q93052	LPP	832794	355567	559243	385158	712599	250575	527353	392581	432875	454942	426541	147887	330394	163560	1.07457e+06	291633	201323	481406	112668	366705	301077	334372	280916	521729	297546	638693	295749	221938	702299	792355	320034	354715	358205	198014	210622	230272	316176	127780	313281	776787	82256.5	295326	207565	239629
P35908	KRT2	6809.41	3431.03	9950.3	10945.8	7429.89	3314.86	19332.4	5425.3	1287.35	6352.02	5293.86	#N/A	#N/A	#N/A	#N/A	#N/A	#N/A	#N/A	#N/A	#N/A	#N/A	#N/A	#N/A	#N/A	#N/A	#N/A	#N/A	#N/A	#N/A	#N/A	#N/A	#N/A	#N/A	#N/A	#N/A	#N/A	#N/A	#N/A	#N/A	#N/A	#N/A	#N/A	#N/A	#N/A
P06576	ATP5F1B	1.74588e+06	2.56561e+06	957670	2.12779e+06	850601	2.31078e+06	613204	2.02242e+06	1.39794e+06	1.46635e+06	1.47436e+06	1.7994e+06	1.39445e+06	2.35845e+06	2.11743e+06	2.33301e+06	2.61329e+06	2.01814e+06	2.71788e+06	1.73771e+06	1.93936e+06	1.84562e+06	2.03566e+06	1.50528e+06	1.59968e+06	506928	1.69587e+06	1.79725e+06	496316	665601	1.10892e+06	1.14713e+06	1.22351e+06	774298	390091	474747	366854	1.15599e+06	1.40572e+06	1.46827e+06	1.76238e+06	1.20313e+06	1.33017e+06	1.27196e+06
P61019	RAB2A	104221	142084	96558.4	149555	125657	141170	81045.2	125377	126349	119921	115615	243787	112971	206826	111708	174087	146303	143462	196083	112389	129223	128075	142295	118430	127968	95229	158385	166755	96028.3	93858.6	118601	134021	131447	54283.5	34049.5	55269.1	45797.6	139808	98672.1	64963.5	147119	73726.1	87649.9	99618.6
P18085	ARF4	142698	328314	102237	237134	86677.6	296637	34331.9	205426	204414	205386	228462	418596	274219	401361	253621	284286	255483	278592	479714	203887	237923	254242	380556	297981	250773	184082	259347	322194	217603	169115	261402	232512	263335	106197	63104.5	107188	48806.7	333764	286898	191803	479462	203243	239532	249776
P09211	GSTP1	94841.5	149904	34472.9	46221.1	28331.2	75171.3	45906.2	57296.2	88294.2	89630.7	99437.3	376561	54764.7	283685	144650	175356	169297	59353.4	240098	117551	144246	153843	153138	174780	55597.7	40200.2	39273.5	95876.6	62684.3	96274.2	67719.7	93332.5	102351	14986.1	7830.95	10703.6	14758.2	132466	21239.4	41801.4	71380.8	32961.9	45057.7	43683.2
Q06830	PRDX1	703541	1.19419e+06	354103	583170	309563	824569	322079	677531	807266	740933	781280	576807	364100	779038	1.17206e+06	757725	773951	450603	1.21044e+06	620025	699736	666390	1.16568e+06	901867	630065	1.21494e+06	508038	780683	1.02707e+06	1.31709e+06	735481	785417	742338	220361	244707	251595	244932	641703	358397	966250	926938	538731	521497	519150
P07737	PFN1	429560	415325	171024	219724	179426	363762	167727	258296	419033	373781	476302	1.80091e+06	370351	415991	398918	350426	338994	313937	739535	435486	448149	453448	625940	569443	511584	289497	343955	608813	405670	457255	494488	448382	492985	152522	123172	163152	88985.7	1.24286e+06	208659	374859	615282	344255	316697	332197
P14618	PKM	1.54389e+06	2.07713e+06	755856	1.3784e+06	851391	2.75531e+06	457891	1.21619e+06	1.39086e+06	1.27804e+06	1.4306e+06	2.24164e+06	1.03536e+06	1.95851e+06	2.39792e+06	2.5431e+06	1.55816e+06	1.0462e+06	2.74824e+06	1.60436e+06	1.80232e+06	1.74033e+06	2.09731e+06	956664	1.1315e+06	675478	1.23474e+06	3.20193e+06	738322	1.04031e+06	1.30748e+06	1.29165e+06	1.31504e+06	481958	409918	441850	436620	1.51843e+06	682639	1.53582e+06	2.04528e+06	986081	1.28257e+06	1.26803e+06
P62805	H4C1	1.4561e+08	3.94161e+07	1.94999e+08	6.40864e+07	4.61899e+08	8.11265e+07	4.37574e+08	1.04725e+08	8.9086e+07	8.33664e+07	9.0352e+07	2.29214e+07	8.49553e+07	5.44494e+07	2.55812e+07	1.12482e+08	5.63905e+07	9.40055e+07	3.73428e+07	1.16174e+08	1.04727e+08	1.17083e+08	3.29951e+07	7.23932e+06	8.589e+07	5.4455e+06	5.5074e+07	6.96743e+07	1.70893e+06	1.05639e+07	8.20369e+07	8.17606e+07	8.24488e+07	3.6768e+08	5.3366e+08	2.61377e+08	2.61108e+08	8.40445e+06	5.47814e+07	1.4615e+07	1.99515e+07	7.8086e+07	6.45123e+07	7.08533e+07
P55268	LAMB2	9.14138e+06	2.75774e+06	1.22802e+07	2.11564e+06	1.23444e+07	1.08601e+06	1.89637e+07	2.42022e+06	4.08875e+06	3.9194e+06	3.98038e+06	888772	3.36377e+06	2.04227e+06	1.19652e+07	2.20459e+06	1.57075e+06	9.63567e+06	971218	6.94322e+06	5.86638e+06	6.16752e+06	2.17727e+06	2.68371e+06	1.75237e+06	2.75589e+06	1.54841e+06	830908	1.98779e+06	4.43153e+06	3.17874e+06	3.39853e+06	3.36597e+06	1.32392e+07	1.52507e+07	1.59096e+07	2.14188e+07	815095	5.90659e+06	7.46471e+06	693142	4.33651e+06	3.68489e+06	3.94388e+06
P07148	FABP1	58868.5	673033	162038	124712	122699	485131	144601	59030.8	229149	229178	235465	564691	75100	574697	70997.3	60953.4	606053	88911.1	33775.5	392503	351238	354210	545492	793686	56783.6	127708	84288.3	359372	72442.5	160853	164106	177117	187169	243459	56265.5	64036.1	76223.4	220280	43650.2	15961.4	22616.2	207165	166216	175600
Q9NR12	PDLIM7	5.89956e+06	1.211e+06	736634	509065	538663	338984	365411	442706	788651	807226	801932	198946	612331	438593	2.7158e+06	500437	376440	610061	229857	720675	693704	756498	1.36204e+06	1.42523e+06	489679	1.1163e+06	561805	370181	948144	1.10715e+06	812532	888058	909231	180664	240070	229008	195654	162884	414042	2.61683e+06	164062	698930	639021	700244
P30050	RPL12	895677	928066	274626	707049	452784	819013	159920	378901	531668	484148	493868	678179	329312	476391	466570	444346	435575	261855	634228	357335	377181	336421	553345	201082	227038	179770	320732	555508	210120	249376	273033	269781	265551	181884	108850	121136	103033	356818	155312	740204	341135	290794	304429	285700
P35749	MYH11	4.36405e+08	1.27751e+08	7.97163e+07	5.88358e+07	9.01058e+07	1.75818e+07	1.84446e+07	2.30973e+07	6.65126e+07	6.11237e+07	6.64464e+07	5.66048e+06	2.85825e+07	3.00351e+07	4.36897e+08	3.9795e+07	2.88664e+07	5.1731e+07	7.66742e+06	9.48208e+07	8.15941e+07	8.46469e+07	1.32236e+08	2.08425e+08	2.70711e+07	2.29206e+07	5.83512e+07	1.95727e+07	1.20227e+07	6.16396e+07	6.66954e+07	6.70211e+07	6.91801e+07	3.50359e+07	2.27468e+07	5.28416e+07	2.12476e+07	9.94481e+06	2.39964e+07	2.63411e+08	5.24628e+06	6.77632e+07	4.57189e+07	5.14235e+07
Q15365	PCBP1	110567	122974	154173	250408	117402	172244	91064.6	222876	149638	162863	156383	230565	277889	191902	127741	237566	172728	237895	180814	177474	186773	216132	127276	137329	234148	362281	274255	171478	304366	485671	166821	175855	193994	91154.9	164928	99554.9	107770	187033	194824	115101	130104	153408	149968	163583
Q9Y5M8	SRPRB	211920	355186	105914	320747	136068	364608	123124	364468	235618	242447	267067	201721	183711	267184	238517	239980	225100	237535	352011	178510	213398	209090	292426	191108	287140	123363	257922	265324	114260	128686	179124	207692	194347	117903	92356.3	108768	92111.4	157333	184079	111705	312501	139716	164425	181889
P07203	GPX1	146420	165426	68379.2	108439	60283.1	147509	33161.2	120592	85893.3	80960.2	97446.1	133940	114622	167497	238962	143551	174819	117579	122973	126984	132608	133319	146870	103289	96121.7	41189.7	77998.6	123411	36996.4	52256.9	56393.8	71987.3	78967.5	29905	23521.5	24004.3	23701.3	53320.3	40434.3	85220.4	46958.6	59805.6	46702.7	55072
P69905	HBA1	399555	296347	1.09117e+06	305296	541074	331945	380584	247683	367106	385854	358005	494793	103608	238686	196145	238472	243761	126121	309099	169461	200726	183225	98367.3	83783.2	84281.6	165821	102564	101613	131537	78489.8	125162	128873	126985	146523	80867	80256.6	66288.9	234024	90020	124609	186932	114756	129026	130205
Q9GZT3	SLIRP	30038	65201.5	34636.9	42661.6	30297.1	108217	36911	61999.2	55509.4	51210.7	61515.2	72731	65851	101764	76261.6	89348.8	160964	64777.5	140532	82951	89316	87037.2	102287	94955.4	80051.5	89096.4	77414.3	192341	93425.5	99106.1	111778	100795	102581	71392.1	67164.2	53556.7	57505.7	70877.9	63582.1	55951.8	136263	96282	81033.4	82758.6
P63218	GNG5	157367	164259	80651.7	121811	115116	147011	56380.6	85723.7	105002	88145.9	96384.9	#N/A	#N/A	#N/A	#N/A	#N/A	#N/A	#N/A	#N/A	#N/A	#N/A	#N/A	150838	121555	96763.4	54026.1	105982	135915	52290.9	49875.9	84339.8	94866.9	100469	66980.6	52385.4	49085.1	48314.2	46300.2	57240	128132	106769	92810.6	91730	97665.5
O60565	GREM1	175647	55316.2	146612	113580	191163	74752.9	161173	119366	101392	102865	106658	13794.8	146691	57368.9	109961	72405.9	33419.3	150848	31854	82789.1	65526	75678.9	31396.8	28403.8	50958.7	111742	37430.3	36469.1	133253	97419.2	53948.9	50456.8	49521	36588.7	33992.1	32567.9	44836.3	10973.4	75213.1	53492.7	16443	32517.6	33759.8	40006.2
P25705	ATP5F1A	3.1476e+06	4.45711e+06	1.40999e+06	3.72269e+06	1.62684e+06	4.23511e+06	748208	3.75874e+06	2.41458e+06	2.59821e+06	2.71807e+06	3.57035e+06	4.45923e+06	7.80553e+06	7.54751e+06	7.91771e+06	7.92312e+06	5.95044e+06	7.3769e+06	5.25271e+06	5.60338e+06	6.00098e+06	4.25663e+06	3.32951e+06	3.48434e+06	1.00615e+06	3.19679e+06	4.1723e+06	1.04685e+06	1.44192e+06	2.46147e+06	2.51646e+06	2.50836e+06	1.12058e+06	664868	654569	474428	1.3509e+06	2.07648e+06	2.34827e+06	2.43325e+06	1.7255e+06	1.86963e+06	2.01234e+06
P02647	APOA1	1.72687e+06	959054	2.04215e+06	342734	2.52913e+06	456979	1.43351e+06	507982	784873	762732	773016	660763	216943	944040	964769	431802	925009	1.0397e+06	463667	778381	666842	666892	844441	938296	492501	265872	277868	430521	226487	435349	727623	702714	731674	2.30413e+06	835125	587757	666965	525258	964362	929311	374221	676460	586492	586681
Q13636	RAB31	59618	82140.9	22740.9	78435.1	22001.9	64846.4	18122.8	53180.9	57279.9	64132.7	59190	139976	55273.7	112296	57139.3	108158	72910.9	76535.3	65176.5	56385	70800.2	69519.9	33375.8	20286.3	24891	11310.3	29386.6	33541.6	25359.9	20015.6	22987.1	22072	28777.9	10306	11831.5	9871.94	6849.87	32858.7	17719.5	12632.9	15013.2	11419.8	20329.5	18748.5
P68104	EEF1A1	0	957.979	0	1207.71	0	2701.57	0	3391.47	0	3100.9	1517.26	#N/A	#N/A	#N/A	#N/A	#N/A	#N/A	#N/A	#N/A	#N/A	#N/A	#N/A	#N/A	#N/A	#N/A	#N/A	#N/A	#N/A	#N/A	#N/A	#N/A	#N/A	#N/A	#N/A	#N/A	#N/A	#N/A	#N/A	#N/A	#N/A	#N/A	#N/A	#N/A	#N/A
P21291	CSRP1	1.90607e+06	869916	737338	424644	736775	316600	540870	449693	614004	657633	568913	210391	530578	335117	5.08743e+06	397789	410381	568886	259165	708640	868123	635123	752101	774592	265348	511679	206366	219717	422924	520353	428501	508916	463382	309473	345185	357961	340202	172971	287035	2.36323e+06	152861	492680	372404	368701
P98160	HSPG2	2.36904e+07	9.89323e+06	5.26296e+07	1.58144e+07	4.24155e+07	1.02092e+07	6.55807e+07	1.51628e+07	1.76439e+07	1.66423e+07	1.69748e+07	6.20475e+06	5.74237e+07	1.35272e+07	3.20966e+07	2.18037e+07	1.00627e+07	5.16434e+07	6.55804e+06	3.27947e+07	2.92755e+07	3.02336e+07	9.72002e+06	1.01297e+07	1.46881e+07	2.25212e+07	1.55507e+07	9.84358e+06	2.1164e+07	2.30109e+07	1.74374e+07	1.89071e+07	1.87603e+07	4.14432e+07	5.32724e+07	5.671e+07	6.47769e+07	4.36267e+06	2.71112e+07	1.67172e+07	4.17277e+06	1.77191e+07	1.57673e+07	1.72672e+07
Q14315	FLNC	2.59277e+07	6.03531e+06	4.65736e+06	2.06535e+06	2.74187e+06	1.35098e+06	2.63289e+06	1.63978e+06	3.80341e+06	3.51672e+06	3.62169e+06	1.01041e+06	2.19536e+06	1.47207e+06	2.00717e+07	1.58174e+06	1.87345e+06	2.4227e+06	1.39782e+06	4.11041e+06	3.71804e+06	3.67712e+06	4.74358e+06	6.32034e+06	1.2127e+06	1.76461e+06	1.25658e+06	1.01779e+06	1.30358e+06	1.6483e+06	2.77902e+06	2.80356e+06	2.8099e+06	1.44672e+06	1.66934e+06	1.84393e+06	1.58503e+06	991718	1.41996e+06	1.53547e+07	1.01502e+06	3.54893e+06	2.56915e+06	2.7237e+06
O75955	FLOT1	885031	415416	1.25702e+06	721997	1.4926e+06	424772	1.52059e+06	493825	533499	592684	499209	384687	647969	426560	716136	672221	440265	886402	358161	803487	730756	697449	471712	481617	543963	416246	905842	490143	295236	458419	601380	773326	594311	1.09409e+06	1.22048e+06	1.12192e+06	817316	191682	433144	344549	178134	403848	439446	321517
Q9Y277	VDAC3	1.26424e+06	1.1046e+06	1.51578e+06	1.43762e+06	1.94461e+06	1.3744e+06	1.94203e+06	1.20719e+06	1.01599e+06	1.14492e+06	948755	696243	961990	942870	964144	1.22624e+06	1.02477e+06	1.4537e+06	1.10825e+06	1.05796e+06	1.14168e+06	1.11408e+06	668526	643307	737130	536096	975023	740750	352003	444823	642526	678346	730129	974606	999690	1.43343e+06	943226	337043	586648	451597	475118	490960	507054	525597
P07437	TUBB	975743	930903	473934	992884	476964	896596	208925	948183	780432	785754	878560	815560	1.86615e+06	1.70097e+06	1.31388e+06	1.51485e+06	1.2429e+06	1.30735e+06	1.04644e+06	1.17566e+06	1.16816e+06	1.016e+06	867947	923940	790552	612580	780937	761495	777120	687221	582018	634356	622006	191428	242167	236436	157424	491495	826031	955310	657436	780592	649072	680426
P45880	VDAC2	1.94271e+06	1.63062e+06	2.40625e+06	2.28978e+06	2.7816e+06	2.241e+06	3.12356e+06	1.78215e+06	1.60697e+06	1.62906e+06	1.69711e+06	932871	1.28652e+06	1.36236e+06	1.17903e+06	1.60865e+06	1.23672e+06	1.72203e+06	1.24259e+06	1.42858e+06	1.43064e+06	1.48915e+06	1.10026e+06	1.10069e+06	1.19014e+06	786542	1.58375e+06	1.49541e+06	612520	663145	1.19866e+06	1.1608e+06	1.26007e+06	1.83276e+06	1.84415e+06	2.66071e+06	1.83559e+06	581392	985476	695496	692396	951285	842939	903355
Q16891	IMMT	2.21755e+06	2.1152e+06	2.29283e+06	2.61117e+06	2.18402e+06	2.05588e+06	2.43768e+06	2.25125e+06	1.71515e+06	1.78062e+06	1.7801e+06	1.02921e+06	2.87411e+06	3.61044e+06	3.08101e+06	3.75714e+06	3.12999e+06	3.53892e+06	2.03417e+06	2.89368e+06	2.758e+06	2.91373e+06	2.39297e+06	2.06569e+06	2.46219e+06	2.02755e+06	2.93961e+06	2.26965e+06	1.65122e+06	1.50995e+06	2.01967e+06	2.00799e+06	2.10475e+06	2.11614e+06	1.6132e+06	2.01101e+06	1.47889e+06	412223	1.44511e+06	1.1617e+06	797116	1.15314e+06	1.16564e+06	1.22351e+06
Q99623	PHB2	1.03113e+06	1.5223e+06	670573	1.12467e+06	774694	1.88284e+06	875000	1.50837e+06	1.0193e+06	1.04575e+06	1.10044e+06	1.8477e+06	1.54952e+06	2.35176e+06	1.40005e+06	2.12993e+06	2.55722e+06	2.24099e+06	2.39065e+06	1.68329e+06	1.84667e+06	1.89548e+06	1.41432e+06	1.40309e+06	1.38661e+06	623192	983533	1.75436e+06	489832	618930	1.02015e+06	1.02639e+06	1.02824e+06	1.38539e+06	1.0291e+06	815748	717647	771296	1.20641e+06	717975	1.16755e+06	857917	959787	1.00894e+06
P49411	TUFM	805572	1.29135e+06	593421	1.28083e+06	705352	1.67131e+06	463143	1.59002e+06	1.13353e+06	1.11942e+06	1.13449e+06	1.92825e+06	1.43234e+06	1.72489e+06	1.00502e+06	927060	2.03247e+06	1.53872e+06	1.83317e+06	1.11386e+06	1.25743e+06	1.25448e+06	984910	1.16077e+06	1.24778e+06	921795	1.13153e+06	1.33438e+06	905592	981899	892188	921686	846006	479810	441198	529464	446883	1.41435e+06	1.21715e+06	747019	1.36028e+06	856042	994946	982437
P09525	ANXA4	516066	602772	427254	222809	628786	591565	542688	445284	641118	586202	629993	957222	392207	1.71232e+06	1.21715e+06	1.04137e+06	1.40142e+06	630177	1.04572e+06	799420	827110	868203	620818	1.01407e+06	404558	294580	189133	587491	341096	325209	570489	534395	587588	506461	542364	445068	499241	380727	337451	637082	526034	417769	460874	437866
P54920	NAPA	106198	199236	30428.7	105670	32216.3	139482	44211.9	105770	108182	112821	106127	113032	74034.9	173748	174517	136925	192853	89065.6	146235	117118	119037	117983	161685	157942	86970.4	68187.9	89700.9	117084	37464.3	65879	94188.4	94996.7	95559.9	23315.1	14453.9	27684.4	32642.2	43138.8	36007.9	76120.5	63223.7	46214	49178.5	55598.9
Q9BVA1	TUBB2B	30230.6	11508.3	12555.8	10023.3	12203.6	7974.97	17409.4	7403.98	11188.5	10270.9	12866.1	#N/A	#N/A	#N/A	#N/A	#N/A	#N/A	#N/A	#N/A	#N/A	#N/A	#N/A	#N/A	#N/A	#N/A	#N/A	#N/A	#N/A	#N/A	#N/A	#N/A	#N/A	#N/A	#N/A	#N/A	#N/A	#N/A	#N/A	#N/A	#N/A	#N/A	#N/A	#N/A	#N/A
Q13885	TUBB2A	148677	53886.5	50705.7	22864	46708.6	20233	11674.9	26098.3	38470.4	34581.2	37269.1	9502.08	22246.6	15985.5	114526	19533.6	15537.5	21421	9711.08	28961.2	16024.6	22932.3	23862.5	24007	11210.8	12299.8	9852.22	5084.42	9902.22	9477.99	10193.5	14688.8	15488.7	29910.6	25698.6	28488.9	18866.8	36816.9	40498.3	246600	26533.2	74554.9	49847.2	46182.1
Q15582	TGFBI	1.2974e+07	8.54935e+06	1.98434e+07	1.7625e+07	1.48952e+07	9.3051e+06	2.08725e+07	2.11306e+07	1.67104e+07	1.62371e+07	1.63147e+07	4.58424e+06	3.75494e+07	1.01787e+07	1.44497e+07	1.27289e+07	8.89378e+06	2.15699e+07	5.61785e+06	2.19445e+07	1.78502e+07	2.19034e+07	6.58211e+06	1.27343e+07	1.54974e+07	5.76697e+07	1.40394e+07	6.89738e+06	6.40629e+07	3.09313e+07	1.3172e+07	1.38022e+07	1.39068e+07	1.28388e+07	1.76911e+07	2.13145e+07	2.4171e+07	2.35098e+06	1.30658e+07	9.7825e+06	3.11637e+06	1.37086e+07	1.23955e+07	1.31448e+07
P48047	ATP5PO	505248	731477	198568	657876	248621	700750	147365	613494	417239	418803	429606	485651	568481	1.12186e+06	1.05196e+06	1.07973e+06	1.09776e+06	856860	1.10633e+06	715449	768708	830281	601277	477386	501858	176854	457332	540990	246559	205864	333690	331483	336609	181097	96003.3	108523	98326.2	174036	299876	398206	366572	224127	298076	309405
P12111	COL6A3	2.59054e+08	1.04322e+08	6.15162e+08	2.0128e+08	6.61847e+08	1.25188e+08	1.08788e+09	2.33102e+08	2.53704e+08	2.42318e+08	2.4973e+08	4.50153e+07	7.06306e+08	1.01014e+08	3.53561e+08	1.64404e+08	7.81941e+07	4.00009e+08	3.92691e+07	3.03262e+08	2.63438e+08	2.88011e+08	9.23236e+07	1.31879e+08	2.0482e+08	4.47811e+08	1.73326e+08	1.13729e+08	3.31882e+08	2.3739e+08	2.37005e+08	2.45869e+08	2.58007e+08	7.15222e+08	7.56205e+08	8.67667e+08	1.06214e+09	3.69107e+07	2.88372e+08	2.30364e+08	3.03409e+07	2.59465e+08	1.95664e+08	2.23651e+08
P02671	FGA	2.13592e+07	6.14963e+06	1.47574e+07	1.74587e+07	1.28324e+07	1.92147e+07	6.25718e+06	1.097e+07	6.35782e+07	5.60828e+07	6.25153e+07	8.62239e+08	1.16146e+08	3.01377e+07	2.78777e+07	1.93106e+07	2.3263e+07	1.65357e+07	2.03599e+08	3.57907e+07	7.02091e+07	6.44878e+07	6.16199e+06	8.4151e+06	9.3955e+06	3.13772e+07	1.74004e+07	1.83999e+07	6.6071e+07	1.91919e+07	3.91418e+07	3.80156e+07	3.86064e+07	5.4819e+06	1.88724e+07	1.44897e+07	5.16105e+06	5.09953e+08	1.73087e+07	2.46031e+07	1.30061e+08	1.87957e+07	4.3291e+07	4.42277e+07
P62249	RPS16	356236	380502	346149	445420	586723	613377	267126	510364	393923	365691	403643	1.00267e+06	726184	818673	524835	841070	830692	837930	889531	682898	701174	702454	817904	621720	1.00036e+06	526358	880453	1.43866e+06	640797	747925	797264	809962	789997	889144	907404	633024	576847	974924	940241	533881	894896	680506	738871	737632
P02545	LMNA	3.60863e+06	1.72517e+06	1.39868e+06	829602	1.24739e+06	955855	662252	1.19176e+06	1.20338e+06	1.26882e+06	1.29064e+06	675980	937896	1.55576e+06	5.41873e+06	2.1572e+06	1.63528e+06	1.16098e+06	1.20044e+06	1.52741e+06	1.46875e+06	1.48494e+06	1.5261e+06	1.24589e+06	1.11485e+06	1.07517e+06	806178	807235	1.21379e+06	760286	1.13398e+06	1.0996e+06	1.10397e+06	722412	574924	650091	628164	385937	688059	4.45262e+06	824941	1.22171e+06	1.04723e+06	1.08496e+06
Q9H0U4	RAB1B	61622	55261	39907.4	55539.2	39304	49878	64586.9	51968.4	47605.6	48584.4	47947.2	33219.2	38258.3	54150.7	59985.7	86683.5	36637	41540.8	46152.1	37310.2	44160.5	51324.3	58175.8	45807.7	51090.5	33117.7	37268.4	48440.6	47078.4	39122.7	48196.9	43339.6	44558.7	#N/A	#N/A	#N/A	#N/A	#N/A	#N/A	#N/A	#N/A	#N/A	#N/A	#N/A
O75964	ATP5MG	238835	363273	163840	333917	165396	391018	124155	378834	203696	230146	245107	174888	231905	226398	223198	229947	232861	225151	255770	207615	216321	187475	134976	137705	156277	104704	159129	177535	126890	95861.5	114610	122459	128540	145436	103091	124634	119513	152152	221479	193723	256868	196975	200589	198018
Q13162	PRDX4	51419.9	187297	26324.8	70542	37435.3	114494	40608.3	96300	76320.6	91661.9	65544.6	81380.2	55242.2	94969.5	72366.8	75027	111324	63923.6	139382	70425.3	73286.1	69870	100218	57567.1	68602	38274	57080.4	64826.8	38047.5	43084.5	61856.6	62913.3	67951	23571.2	25803.7	32536.9	24589.1	48528.4	50762.7	43451.2	89073.7	40005.4	46750.3	48012.7
P04179	SOD2	341019	1.94669e+06	45060.6	309308	121457	850772	99124.6	896095	694945	736528	742099	226364	304653	906018	1.20375e+06	536064	1.27415e+06	567265	1.82693e+06	493863	703567	722612	1.92154e+06	1.49249e+06	947995	248442	198060	872734	101287	243320	685287	719621	762748	114614	136421	125028	149801	235058	649387	1.21092e+06	2.11296e+06	612838	764928	795782
P12814	ACTN1	6.82622e+06	2.08987e+06	1.53094e+06	840069	947834	654909	1.07162e+06	986133	1.31691e+06	1.32105e+06	1.31631e+06	759598	790615	1.19791e+06	6.33654e+06	938577	1.18346e+06	931375	849220	1.55295e+06	1.45696e+06	1.4451e+06	1.55498e+06	2.07715e+06	706473	783786	539813	537125	942151	716641	951157	949599	943040	358186	415637	493670	440167	587424	460602	3.69457e+06	454264	1.08318e+06	822824	857736
Q07065	CKAP4	911637	2.56165e+06	699509	2.28048e+06	786639	1.8592e+06	599501	1.17519e+06	1.39231e+06	1.39427e+06	1.41491e+06	688569	1.94406e+06	3.8928e+06	2.11117e+06	4.1635e+06	2.62636e+06	2.41147e+06	1.79966e+06	2.24081e+06	2.19308e+06	2.15616e+06	2.17269e+06	1.59118e+06	1.02765e+06	1.01217e+06	1.99124e+06	1.7533e+06	816806	879939	1.25014e+06	1.23191e+06	1.26159e+06	984257	468886	441559	406633	288446	1.12555e+06	910137	900877	1.15178e+06	1.03538e+06	1.06203e+06
Q16555	DPYSL2	681674	412881	602561	339191	450344	258179	305882	424110	416734	440234	413228	521259	710880	411658	994185	946893	439524	920219	781945	726015	704169	707853	347117	380757	367675	733207	375559	232614	1.03748e+06	794084	376719	405651	395313	231212	275744	290178	236032	246094	383358	447490	324376	344432	317875	299371
P32320	CDA	9752.42	18246.8	21749.4	35301.9	15089.2	37562.5	41420	28097.3	30367.7	32079.5	33324.5	287964	107505	67183.2	59342.3	104540	59594.4	67981.5	101609	67850	92405.7	68909.4	35126.9	34122.4	58115.5	139446	66560.1	73649.3	105165	58456.8	61645.8	54444.8	60056.7	36425	35225	50349.4	30183.9	150832	47910.2	31576.7	53535.7	42687.1	43167.9	48068.5
P00558	PGK1	199641	388160	121441	141320	124179	391288	112642	236151	359266	362735	361800	1.46697e+06	362700	1.50676e+06	488391	695057	599691	348180	817302	442184	547463	553594	477460	480328	295796	180351	187615	473691	158478	387910	383967	398340	383806	91564.8	66212.4	86808.6	86732.6	651246	146690	240496	372495	181917	243856	246029
P21810	BGN	9.84394e+06	4.20665e+06	2.3646e+07	7.04979e+06	4.28983e+07	4.68091e+06	2.70271e+07	5.38841e+06	9.13899e+06	8.87127e+06	9.10221e+06	1.76339e+06	1.32758e+07	7.23562e+06	8.53422e+06	5.82659e+06	3.82315e+06	1.14321e+07	1.79352e+06	1.29739e+07	9.79554e+06	1.0964e+07	3.45759e+06	9.04478e+06	4.29197e+06	1.22292e+07	7.23064e+06	4.01984e+06	1.19684e+07	6.17037e+06	8.4754e+06	8.35003e+06	8.66009e+06	2.91467e+07	2.43586e+07	3.44339e+07	4.46511e+07	1.74167e+06	8.66979e+06	7.19509e+06	1.50923e+06	9.04875e+06	8.52036e+06	8.90318e+06
P15880	RPS2	1.22065e+06	1.31634e+06	1.4914e+06	1.45158e+06	2.57048e+06	1.65239e+06	1.83238e+06	1.39571e+06	1.19538e+06	1.19167e+06	1.24508e+06	1.85598e+06	1.86506e+06	1.78924e+06	1.0935e+06	1.74503e+06	1.63444e+06	2.17207e+06	1.69751e+06	1.63859e+06	1.55689e+06	1.66746e+06	1.79169e+06	1.28801e+06	1.94422e+06	842967	2.15097e+06	2.27394e+06	925820	953836	1.69343e+06	1.68661e+06	1.82986e+06	2.00127e+06	2.10425e+06	2.51538e+06	2.27362e+06	1.18541e+06	1.62321e+06	799914	1.25648e+06	1.01521e+06	1.20541e+06	1.22199e+06
P30101	PDIA3	677300	2.58093e+06	364046	774288	454806	2.02962e+06	306355	1.03254e+06	1.33273e+06	1.30242e+06	1.37137e+06	2.20899e+06	954690	2.68926e+06	2.17422e+06	2.33192e+06	3.5747e+06	1.2161e+06	8.09978e+06	1.40069e+06	2.44169e+06	2.35996e+06	2.91667e+06	2.15713e+06	1.14463e+06	589100	611535	2.30398e+06	538283	813087	1.40051e+06	1.47253e+06	1.51358e+06	532707	440504	574350	538984	1.16937e+06	944436	1.29179e+06	5.11986e+06	867245	1.61149e+06	1.44499e+06
Q15063	POSTN	6.44999e+06	5.69262e+06	9.19176e+07	1.09555e+07	3.3136e+07	1.01089e+07	8.05416e+07	8.47868e+06	2.1782e+07	1.93015e+07	2.02179e+07	7.14102e+06	5.54916e+07	2.14375e+07	6.24556e+06	1.11271e+07	6.08494e+06	4.24562e+07	5.18504e+06	3.08243e+07	2.61263e+07	2.82765e+07	5.67414e+06	2.67038e+07	7.67461e+06	3.42175e+07	1.24897e+07	1.10182e+07	5.06837e+07	1.95141e+07	2.3166e+07	2.17776e+07	2.22217e+07	4.06343e+07	4.13956e+07	8.02106e+07	5.70213e+07	4.97134e+06	2.29629e+07	2.7011e+06	3.1738e+06	1.38933e+07	1.41978e+07	1.47934e+07
Q9Y6C2	EMILIN1	6.6492e+06	3.67042e+06	1.62655e+07	6.81461e+06	1.38637e+07	4.59958e+06	8.26067e+06	9.5606e+06	6.37713e+06	6.65646e+06	6.66972e+06	1.51581e+06	1.88915e+07	5.7393e+06	6.4785e+06	1.05303e+07	3.87071e+06	1.66419e+07	1.587e+06	9.2385e+06	8.50831e+06	8.84823e+06	4.4512e+06	4.8427e+06	1.14171e+07	2.66932e+07	8.80136e+06	5.4285e+06	1.56336e+07	1.7947e+07	7.77495e+06	8.71031e+06	8.54441e+06	2.00027e+07	1.34209e+07	9.13463e+06	9.40533e+06	1.18072e+06	1.54027e+07	5.48989e+06	1.1782e+06	8.45978e+06	7.65626e+06	7.94325e+06
Q14195	DPYSL3	1.1733e+06	517349	370884	260069	264979	216163	209060	311895	301528	329267	314410	159836	360067	354989	1.8061e+06	453650	384846	397099	245945	513962	464118	471213	524216	533893	343942	605738	298407	233235	568333	479501	342371	366110	364359	145942	159333	180692	154542	134532	231568	1.23437e+06	97741.9	389132	277938	290075
P07585	DCN	4.83649e+07	6.55218e+06	1.90307e+08	8.19355e+06	2.56169e+08	2.93912e+06	2.00096e+08	9.42686e+06	3.84951e+07	3.25455e+07	3.57031e+07	1.46597e+06	2.83571e+07	1.1715e+07	8.865e+07	1.37888e+07	8.27502e+06	7.30979e+07	2.98348e+06	7.38382e+07	6.09934e+07	6.37456e+07	6.94916e+06	1.103e+07	9.12101e+06	2.3227e+07	1.0651e+07	3.96308e+06	1.81822e+07	1.96773e+07	4.33883e+07	4.20084e+07	4.22096e+07	2.05733e+08	2.20336e+08	2.02426e+08	2.84901e+08	4.0256e+06	4.43052e+07	5.35356e+07	1.12675e+06	4.6036e+07	3.62969e+07	3.87506e+07
P40926	MDH2	592863	1.59841e+06	287211	321742	244965	1.65923e+06	266762	1.02851e+06	982572	1.01819e+06	1.07929e+06	279789	232389	1.98511e+06	935747	1.16751e+06	2.41787e+06	370325	2.15864e+06	714763	967581	920187	1.00217e+06	965121	631239	286001	266133	1.10391e+06	206513	309973	618297	653917	661368	218335	168191	188516	223775	186978	338890	644867	1.39794e+06	590500	661805	705508
P67936	TPM4	994042	1.82029e+06	309285	2.46248e+06	460265	879527	124669	631226	1.02895e+06	960867	1.1247e+06	201401	645060	1.72692e+06	2.18365e+06	1.72895e+06	1.49171e+06	840641	601694	1.10465e+06	990120	971686	1.52637e+06	1.75515e+06	578562	390934	1.86389e+06	792009	459025	677021	847046	773775	800199	374710	172377	183749	178503	117542	593350	1.57081e+06	407121	854855	710669	753303
P09382	LGALS1	5.07275e+06	3.12544e+06	1.02955e+06	1.34301e+06	682129	1.39327e+06	847957	877936	1.63622e+06	1.53991e+06	1.62014e+06	1.00495e+06	1.20931e+06	4.16623e+06	1.01927e+07	3.55373e+06	3.90997e+06	2.02612e+06	1.48917e+06	2.94117e+06	2.60377e+06	2.64786e+06	2.89432e+06	2.06322e+06	762896	662843	1.07313e+06	1.24107e+06	557901	646280	1.33431e+06	1.30904e+06	1.38344e+06	548058	571736	678081	659296	569960	874403	6.43518e+06	757004	1.68595e+06	1.41814e+06	1.49416e+06
O75083	WDR1	1.61209e+06	1.08542e+06	421901	540996	493198	700325	295670	559004	690101	708783	709599	2.20358e+06	905666	1.1776e+06	1.68552e+06	875350	749576	759011	949386	804450	915827	937487	797360	631263	438228	445518	396690	538674	625636	425300	555506	544457	568669	312949	235292	318789	297074	918725	317950	822843	481324	456045	430835	459195
Q9Y281	CFL2	72831.9	20706	31284.1	18512.5	37237	9409.11	41520.6	17390.3	23602.5	17597.6	21048.1	4820.3	10070	10723.2	104593	8768.27	8870.64	10215	11492.7	14866.1	17828.5	17835.8	#N/A	#N/A	#N/A	#N/A	#N/A	#N/A	#N/A	#N/A	#N/A	#N/A	#N/A	3619.55	2316.6	5299.32	4195.03	4356.98	3158.22	20393.5	4791	7648.19	3909.13	6959.15
P50990	CCT8	892759	656267	430398	648251	430722	607804	273048	517005	468772	475964	507885	695377	587941	839597	1.10398e+06	827072	934515	642879	993548	681762	715201	729081	757870	630210	568251	463402	685827	743924	569825	526261	588043	570154	550947	294477	259069	286872	251654	337311	429507	669806	588798	466831	445001	449590
P04406	GAPDH	2.65879e+06	3.25378e+06	1.08942e+06	1.24693e+06	1.06024e+06	2.5677e+06	653611	1.56677e+06	1.98756e+06	1.90414e+06	2.06945e+06	6.9393e+06	2.1817e+06	4.13079e+06	8.23215e+06	2.43408e+06	3.63579e+06	1.34189e+06	4.53265e+06	2.61637e+06	2.89631e+06	2.96504e+06	3.8605e+06	3.21412e+06	1.7747e+06	1.08039e+06	1.45749e+06	3.29997e+06	1.49235e+06	1.68942e+06	2.16096e+06	2.215e+06	2.20956e+06	938129	621897	798424	613075	3.28137e+06	879895	5.09059e+06	2.50169e+06	1.69822e+06	1.7246e+06	1.70907e+06
P01876	IGHA1	340919	292030	386392	138983	343830	157158	464716	394602	210802	206666	206679	330769	236100	224493	259082	151040	152517	530764	238603	236469	237621	286431	249172	102242	303935	150748	113619	115950	174620	283150	180940	183623	197252	348415	257084	311482	369213	157253	290162	163306	155122	153416	161461	183579
P35232	PHB	664146	1.01009e+06	379656	683112	476116	1.15734e+06	535019	981964	616812	648341	657480	804779	538961	888010	592156	803504	976689	779146	790757	634862	670506	704424	961448	841499	865526	375923	659962	1.02351e+06	360285	385836	625293	606368	626398	787848	534284	509283	451022	703365	789369	730883	812491	778313	728751	755411
P32119	PRDX2	642444	618203	324705	223643	194990	381641	163723	235836	394646	356578	374643	313499	289063	664989	1.07504e+06	458258	598181	386423	1.04631e+06	429459	524472	538848	535372	420969	209030	466027	189848	368370	377537	566885	289549	357763	327069	202447	113638	123373	160941	161399	181024	511033	534700	224987	256014	260088
O43707	ACTN4	838287	1.01521e+06	659963	498798	505297	599217	506447	688486	590304	603581	574311	265654	382909	665009	837779	591071	700538	441502	431458	517719	515901	540195	801521	853107	533534	457650	398584	492007	634078	531532	518265	508022	511081	246549	172640	258027	223786	143873	229690	453204	214072	309619	276963	310657
P00367	GLUD1	264797	283959	128357	169244	172066	240434	108280	303850	177750	180030	194789	88706.3	153523	175738	206300	195711	221876	178585	174622	164180	178773	168335	214427	230428	242837	86348.6	138790	197400	72903.5	116402	143092	171885	168988	71081.5	55686.4	60165.6	56628.6	68065.6	137050	220273	169835	177862	141197	150064
P23284	PPIB	168779	1.12004e+06	124365	212481	144215	847089	128383	383585	552428	532022	569094	324626	176624	830933	1.0724e+06	512039	901431	267923	2.14738e+06	319666	607057	612388	1.04527e+06	603514	340476	172312	114243	788507	118088	194540	459712	494198	501316	196294	137408	171289	154808	256132	228986	837438	1.75918e+06	299312	490038	487623
P05386	RPLP1	14333	24770.1	9469.47	15287.1	10333	26348.3	2768.96	17431.1	15838.6	15105	17005.1	48411.6	20086.3	47764.2	41971.9	34628.4	43482.6	18043.8	77577.6	26552.4	37044.3	35755.7	44250.1	15221.7	23541.6	8058.81	13913.4	43191.6	7610.86	11781.8	17988.1	18590.5	23577.2	10293.4	7196.37	9176.33	4309.52	19009.6	9828.33	29350.9	45171.7	28217.5	21393.3	20301.1
Q9Y3B7	MRPL11	60596.6	151395	58324.5	125008	74573.1	174363	58719.7	146448	126929	114981	122399	223228	140116	254366	119487	191924	350897	146276	247662	160754	162827	158974	97910.8	99872.7	95457.4	51456.2	91475.8	121010	97102.6	80528.3	92205.2	86151.5	83088.2	45934.9	33541	37338.8	33711.5	75196.9	65889.7	41207.6	95210.5	56395.9	90902	60066.7
P42765	ACAA2	265588	592956	185351	262771	188845	643508	172320	327083	339073	350613	329718	199737	306835	691116	454491	440895	938329	269591	647369	417901	449511	450171	584155	622260	269573	191686	168659	707989	106968	210105	285248	305593	307216	147180	159383	179848	298934	140954	186661	327120	383353	223749	293330	295654
P47755	CAPZA2	322333	175214	141101	138529	121608	110740	114181	96425.5	136577	117828	116848	66899	91343.4	97408.4	295200	106212	98460.1	96907.2	81442.6	101077	107772	114626	130793	116610	84400.1	114493	88952.3	96834.9	104196	127650	91479	117545	97368	104083	77158.9	105901	110998	95074.4	99061	234363	87410.9	133087	107797	112852
P14927	UQCRB	466954	473748	175005	400021	132486	491269	159276	490292	300989	324047	344459	392003	412006	760099	523374	664255	655593	598545	585131	460695	477897	471636	552804	560497	563948	248901	504583	560159	202387	253964	361365	375338	381090	234871	192379	147675	165959	142525	329398	297178	267389	248448	271458	258647
A0M8Q6	IGLC7	54615.8	87356.1	31394.1	59006	55946.9	48298.6	17089.3	116308	72688.3	75918.1	73893.4	#N/A	#N/A	#N/A	#N/A	#N/A	#N/A	#N/A	#N/A	#N/A	#N/A	#N/A	#N/A	#N/A	#N/A	#N/A	#N/A	#N/A	#N/A	#N/A	#N/A	#N/A	#N/A	#N/A	#N/A	#N/A	#N/A	#N/A	#N/A	#N/A	#N/A	#N/A	#N/A	#N/A
Q14764	MVP	1.28734e+06	1.3847e+06	1.18141e+06	1.78773e+06	1.22996e+06	1.19015e+06	757640	959468	1.02695e+06	990238	1.05475e+06	760535	1.93665e+06	1.37269e+06	1.45089e+06	2.37247e+06	1.27543e+06	1.40228e+06	972510	1.37561e+06	1.35722e+06	1.26061e+06	1.05999e+06	1.05412e+06	710729	644048	1.41426e+06	898453	583261	539911	739774	809202	784517	1.21562e+06	721577	721477	638602	410268	814055	844003	544648	810613	766709	789028
P61158	ACTR3	628011	584050	424316	945808	634874	537540	291424	623376	416110	428006	445374	949320	843220	952656	1.12128e+06	1.15325e+06	863944	888181	613575	1.01008e+06	867576	860885	785428	769260	799105	516263	1.1091e+06	784383	452610	600379	681758	661648	660890	253397	262403	277535	172204	1.14161e+06	246155	451840	230312	435379	292067	306862
O00161	SNAP23	110633	174451	90514.4	179609	79869.9	192740	113927	192817	117383	128816	128123	171254	183840	253130	166215	282717	237287	222397	236260	194227	195827	217752	149881	138312	178488	87497.8	154553	163580	76178.6	92526.9	108400	117529	123391	68023	67261.7	62472.6	75480.4	61304.9	83786.8	49424.6	83876.3	60313.5	72021.7	72128.9
P63167	DYNLL1	142142	170889	56561.5	77804.6	64080.7	134199	31041.6	71448.4	92626.1	80519.5	98290.9	271367	140267	256478	451097	248727	276560	168078	297022	217764	226491	217601	261630	189018	107459	155264	126926	257486	150643	153100	172584	169481	154661	67811.7	55070.9	51323.5	47121.8	175727	109505	345161	190231	128625	135389	133598
P50454	SERPINH1	2.39023e+06	5.57426e+06	2.33863e+06	6.35523e+06	3.02553e+06	5.44635e+06	1.39016e+06	2.71351e+06	3.78389e+06	3.71888e+06	3.82458e+06	1.37808e+06	5.62415e+06	4.41426e+06	3.156e+06	5.38601e+06	4.00524e+06	2.83722e+06	1.51217e+06	3.26897e+06	3.12414e+06	3.1088e+06	3.64596e+06	3.12237e+06	1.88481e+06	4.8988e+06	4.18581e+06	3.66273e+06	2.42769e+06	2.33357e+06	2.66173e+06	2.60646e+06	2.8009e+06	1.71714e+06	998050	1.07995e+06	655944	663679	1.90629e+06	2.27914e+06	967724	2.61699e+06	2.30487e+06	2.44607e+06
P15531	NME1	126161	115982	62448.9	49299.7	56411.6	118914	45211.1	69073.1	82001.7	81049.4	73996.5	106258	33428.9	126012	96388.7	73317.9	118876	60482.6	159835	72428.2	80222.5	73500.3	29575.8	20207.6	22506.8	10177.6	16841.9	35848.8	10717.2	20368.5	24178.9	20859	25043.7	21605.4	18274.8	30437.1	21917	35524.8	28360.8	53636.1	52276.4	26321.4	30865.6	32561.8
O95167	NDUFA3	149229	195128	53648.5	126516	83198.9	171601	34313.6	147109	118572	107164	127653	34998.2	35269.3	64212.8	67339.7	61775.1	65132.6	42183.2	60595.1	33842.9	45501.3	56196	194164	155975	143592	35147.6	92828.4	161225	54100.7	52146.2	103274	118521	113748	50144.9	42710	58866.3	30136.4	60971.4	79698	120994	144579	98387.9	93331.6	111816
P09493	TPM1	2.75805e+07	7.01012e+06	2.12515e+06	3.22083e+06	2.35025e+06	1.17195e+06	241693	802161	3.76204e+06	3.42994e+06	3.9236e+06	1.16288e+06	2.2279e+06	5.30266e+06	5.02682e+07	4.48283e+06	4.30003e+06	2.5845e+06	2.15845e+06	1.02064e+07	8.98193e+06	9.54139e+06	1.19145e+07	1.94467e+07	1.52571e+06	633118	5.31755e+06	1.90704e+06	694951	2.64335e+06	5.71574e+06	5.53236e+06	5.96152e+06	2.17564e+06	253110	329297	343152	1.42595e+06	410229	1.88705e+07	954572	3.90922e+06	3.32023e+06	3.44253e+06
P14854	COX6B1	46787.3	94708.8	36319.8	46405	24245.8	64415.3	28645.3	90209.9	64360.3	68837.2	71319.6	138819	197955	450645	704592	301218	578108	254672	348063	326544	276907	329051	249107	326147	200015	133913	109240	130877	89206.4	177904	141946	158203	171624	41190.4	22957.7	35077.1	21480.6	22982.4	58143.4	80805.3	80897.1	72642.3	66133.2	67209.6
P00747	PLG	770176	316703	612013	645399	937823	548080	629237	439089	851992	751403	812592	4.22872e+06	956020	491440	1.15248e+06	450448	510439	707987	1.69796e+06	665657	829825	820488	325465	542320	414764	627489	659840	509545	500697	566260	678728	676283	688666	865387	610965	625415	459823	2.84077e+06	537871	855682	1.29331e+06	371645	596354	626035
O95816	BAG2	556312	211112	174946	178620	131132	109750	141521	85115.5	136146	123578	137912	47854.4	102841	105210	711059	87332.1	101267	128864	113556	150443	153103	164274	184294	177633	65838.9	67024	131118	98300.2	66731.9	78633.9	109028	98500.5	111539	71316.6	82476.4	97908.5	69751.6	37295.7	72839.1	454099	69300.5	110591	101024	99237.7
P07360	C8G	91426.9	50817.4	150906	52340.4	89053.7	125962	124736	93700.3	140115	129994	132146	394375	61513.2	32324.2	69120.1	23439.9	34079.6	46768.5	99124.6	58679.8	60132.3	55435.2	18316.9	45904	43576.6	55335	29516.2	64721	85972.4	50631.1	61385.2	68174.9	59147.2	76889.3	97050.7	98120.9	88845.3	317532	59189.2	83071	99763.1	56052.4	68712.4	58342
O75874	IDH1	519099	651703	302829	372323	281980	646116	208719	329113	325555	337774	360410	361190	596157	1.15428e+06	908884	1.07407e+06	1.25356e+06	609371	997390	813581	745699	836685	1.20791e+06	611129	641124	326430	699404	1.1562e+06	247171	446604	629974	611534	662115	270294	247441	259733	233585	247856	382920	685734	641637	447899	500319	499791
P02649	APOE	531382	524752	692427	184370	409511	284022	609294	354589	433910	387705	422620	1.1238e+06	324076	532987	615605	328000	371661	577313	380393	514920	464106	489369	419932	418451	306008	265806	200632	258554	430758	279364	317526	351853	341048	538341	513448	236542	641456	403502	240579	262074	148584	193216	207196	206820
P13073	COX4I1	626356	809810	401587	806873	398025	841343	380422	872899	581250	546143	570692	324697	615284	1.06996e+06	675785	766491	1.0839e+06	988332	654639	748067	690132	694785	1.28147e+06	1.30368e+06	1.46215e+06	732050	1.49348e+06	1.29834e+06	419979	679247	1.03177e+06	1.00442e+06	955427	948427	361615	497707	245662	224135	784619	522053	449746	694329	540551	522961
P28331	NDUFS1	520825	584395	398909	417549	375582	692527	361057	586838	501580	411267	419045	650039	693554	850059	993837	823565	906383	813566	839216	658109	699651	735406	627309	732066	653192	327629	447140	557981	334018	333172	444546	484428	510325	373500	235131	296023	231494	216159	378726	387712	353529	321798	315502	322997
P0DOX7	P0DOX7	45575.5	37983.5	30989.6	31717.4	27473.7	18982.7	45373.4	40576.8	19637.3	31723.8	23745.8	15748.1	39602.3	18229.5	31316.9	12927.9	15935	33485.4	15311.3	24631.6	31681.3	25774.8	21722	14805.8	36665.2	29856.3	53227.4	14097.2	34208.4	43769.4	18547.6	19338.5	22953.3	28654.2	17542.7	24618.3	23321.1	12744.3	22550	25878.2	10114.2	14430.6	18084.7	13412.5
P60660	MYL6	1.76863e+07	8.39963e+06	2.10549e+06	1.05139e+07	2.81422e+06	4.36188e+06	157508	1.86364e+06	4.11048e+06	4.30387e+06	4.20021e+06	744148	2.40479e+06	5.36655e+06	1.32476e+07	5.70799e+06	3.37131e+06	2.51053e+06	1.60327e+06	4.82018e+06	4.50312e+06	5.17248e+06	8.51989e+06	9.99579e+06	2.00955e+06	1.19453e+06	9.29811e+06	3.88756e+06	676781	2.30878e+06	4.24697e+06	4.23254e+06	4.4949e+06	1.59902e+06	623015	1.9901e+06	874314	584660	1.46042e+06	1.0511e+07	1.21082e+06	4.2455e+06	3.99439e+06	4.58631e+06
O14548	COX7A2L	54615.8	87193.6	48860.7	76593.4	63719	83213.6	31446.3	96898.4	47255	54494	55072.7	51893.4	91773.5	144191	91133.8	141752	91251.4	86567.9	85742.3	92524.9	90707.5	94381	143829	112766	142153	50707.1	93124.6	118975	58446	65011.9	71749.2	87324	86984.2	32594.2	34533	28209.1	24373.1	23582.1	41434.5	38241.3	45732.4	60617.9	45129.4	54673.2
P10809	HSPD1	858603	2.85606e+06	601968	720161	527058	3.72821e+06	474034	1.66506e+06	2.05161e+06	1.93853e+06	2.02e+06	2.57256e+06	901021	3.5977e+06	1.43565e+06	1.93681e+06	4.69289e+06	1.03529e+06	4.7272e+06	1.51491e+06	2.00572e+06	1.98486e+06	2.52878e+06	1.9063e+06	1.44165e+06	665566	472469	3.54828e+06	362569	867974	1.6809e+06	1.7607e+06	1.74055e+06	502330	469871	553441	522543	1.66976e+06	818648	960743	3.73117e+06	1.01914e+06	1.54208e+06	1.53674e+06
Q99832	CCT7	892917	686487	384385	600543	497916	690489	226243	598550	526909	535603	551136	872654	663618	875041	907093	777696	849981	657516	982750	632708	719904	727907	499742	437329	417967	385733	434450	513947	462900	439307	425615	429080	432657	235806	243083	238633	171767	390078	342053	464623	515868	281198	376691	359849
P18124	RPL7	521534	701357	271981	485622	874742	849426	267939	549506	460358	460161	477373	918329	557919	715418	550679	710883	814416	513513	1.10411e+06	514612	673991	663831	455871	280634	342092	199638	281967	520080	237692	197989	287551	287569	280140	191477	202607	173480	145783	386256	218792	245110	499152	227130	296403	274448
Q86Y39	NDUFA11	50343.4	43223.2	39286.8	66057.3	44324.6	44564.2	23848.2	55382.5	28772.5	31399.4	35112.9	24694.5	96049.8	123637	92883.5	110776	119434	167626	88744.7	90992	99383.3	95922	74541.7	76860.5	91334.1	36344.5	89090	70115.3	38069.4	41758.5	49898.4	61780.1	57603.6	52828.4	21883.5	23303.5	20357.4	13296.2	50975.6	33590.4	20682	30372.7	28901.3	28611.2
P18206	VCL	5.01887e+06	2.33981e+06	2.33487e+06	853793	1.73842e+06	950377	1.18466e+06	1.47211e+06	1.65639e+06	1.65554e+06	1.68331e+06	1.42405e+06	1.36336e+06	1.59222e+06	1.19162e+07	1.53624e+06	1.46404e+06	2.77195e+06	1.02355e+06	2.56474e+06	2.33416e+06	2.47364e+06	2.42551e+06	3.87135e+06	1.47169e+06	2.16498e+06	1.04664e+06	1.00454e+06	2.59618e+06	2.12062e+06	1.72693e+06	1.72616e+06	1.80109e+06	1.33355e+06	1.25901e+06	1.28964e+06	1.48724e+06	911866	1.60567e+06	7.85889e+06	581712	1.89158e+06	1.47348e+06	1.56572e+06
Q9UGI8	TES	1.52303e+06	334161	379526	275482	260280	199517	234838	266264	307249	319580	320339	356930	300901	235126	1.22182e+06	276412	247323	290475	208956	360802	366796	383342	269459	357383	198492	274350	201630	151001	290455	278140	221331	249838	224421	120485	148780	128996	142264	150287	133184	631304	83105.3	222433	183350	216792
P24821	TNC	1.10895e+07	1.33591e+07	5.95101e+06	1.58565e+07	5.12065e+06	1.47893e+07	5.42901e+06	4.66757e+06	1.01537e+07	9.70957e+06	9.96756e+06	4.76927e+06	2.12136e+07	1.96212e+07	1.98535e+07	1.09025e+07	1.02723e+07	1.22096e+07	1.00446e+07	1.1398e+07	1.12744e+07	1.16644e+07	9.6883e+06	9.88536e+06	3.19101e+06	1.17992e+07	1.13873e+07	1.09474e+07	7.79951e+06	7.20379e+06	7.29061e+06	7.30059e+06	7.5076e+06	3.67091e+06	2.36838e+06	2.45738e+06	2.61873e+06	2.1221e+06	6.01545e+06	1.05413e+07	5.39644e+06	6.47416e+06	5.97322e+06	6.48769e+06
P30740	SERPINB1	2.59586e+06	683880	4.64788e+06	918896	505295	951513	3.95433e+06	1.37157e+06	1.55297e+06	1.48859e+06	1.54188e+06	1.57338e+06	1.11267e+06	599477	508720	761854	502202	1.48253e+06	700934	1.04692e+06	987877	1.0516e+06	446173	311204	853433	743019	549921	637118	555631	553389	1.01025e+06	988583	999090	7.44478e+06	1.99204e+06	2.48486e+06	2.40806e+06	1.07469e+06	1.13266e+06	658898	575140	945319	849802	891566
P62280	RPS11	362772	490214	369266	526890	656326	826583	295871	672125	519755	500970	533624	609525	536538	685906	463739	856044	640474	537323	613317	505537	510466	563877	489104	424831	656252	350515	413433	689480	451869	418970	418482	405163	469613	421567	453379	329146	321387	459305	409718	348049	534098	411550	435932	442148
P21980	TGM2	4.97069e+06	3.38905e+06	6.59067e+06	1.00026e+07	1.13261e+07	3.94118e+06	4.5308e+06	6.25598e+06	4.3017e+06	4.32896e+06	4.54419e+06	1.13184e+06	6.3349e+06	2.32925e+06	3.16862e+06	7.74032e+06	3.30258e+06	6.72776e+06	1.65456e+06	4.71294e+06	4.54305e+06	4.59387e+06	2.87142e+06	3.12783e+06	5.10025e+06	7.08264e+06	7.73526e+06	3.30442e+06	5.99792e+06	7.22641e+06	3.76357e+06	3.96212e+06	4.01186e+06	3.20081e+06	2.23278e+06	2.96222e+06	2.0652e+06	685846	3.51487e+06	1.81682e+06	894873	2.5913e+06	2.54171e+06	2.76082e+06
Q9BUF5	TUBB6	189796	105795	117948	87982.5	107661	63084.9	112329	63924.3	97174.5	86084.1	89346.8	92160.1	140437	111234	263248	128611	101696	121400	68313.8	96893.3	121957	106740	78620.9	84415.8	56763.6	93345.6	45427.8	51533.3	72247.6	70223.6	57016.6	68633.5	68377.2	31985.6	37992.6	45166.6	30950.8	30756.3	53754.5	169646	23373.2	70847	50766.2	59206.8
O15511	ARPC5	261725	326199	233421	525427	317965	275018	212375	321668	240119	258413	259623	128624	233813	314692	243651	410117	254507	269568	136434	265535	232633	274525	232507	206510	213045	140997	385396	197789	128476	168917	157321	160841	171488	140208	129833	138675	118595	90407.3	139494	127173	88060.6	188457	133420	126519
O00483	NDUFA4	224155	257800	136924	310730	197862	187668	208936	368384	182812	204176	209882	128654	261427	339757	358413	318882	530386	244728	238884	244245	287474	273582	509409	548429	690729	302552	516280	341539	335273	336752	388622	367421	389768	105423	121753	105910	104396	64071.4	174029	226544	143958	205975	184021	200657
P68371	TUBB4B	586540	376310	315161	298490	428651	391704	176719	317992	318032	298514	319845	174673	208658	145965	201641	123958	119264	155557	110535	141811	136942	121657	251947	284968	212605	147485	171013	272234	155609	215506	188009	200363	187025	69360.6	96075.9	95048.4	85000.2	153645	129014	159029	87149.7	114007	106748	107989
O95994	AGR2	37602.2	191362	106145	76348.6	55126.3	420185	40414	84552.7	396992	409083	400307	193368	189664	311440	128688	304022	461236	210015	5.07607e+06	97767	703750	582570	364430	540310	211677	310191	224736	715535	432883	399667	664479	707492	666028	140327	107586	150245	127171	134975	338790	62662.2	3.56372e+06	70030.6	562123	417158
Q9Y6N5	SQOR	208923	592129	222923	275668	167039	626160	188042	693666	336886	408635	402101	753776	351914	504876	445500	707168	620455	586028	626039	468305	447342	503113	696830	521948	768422	267671	282036	674154	182614	313559	434155	453665	470860	139320	123537	186174	147604	431270	336123	211795	404093	275927	284328	304508
P46777	RPL5	447422	393794	223057	238038	367479	427306	202936	269672	274445	277392	281543	469459	349748	361855	372347	401188	360147	328300	534310	307036	348136	330812	450246	256021	293397	238375	273935	484891	229053	262281	301404	319429	313478	218565	201630	179915	207613	254291	219251	253922	360985	176311	232460	236834
P31949	S100A11	335435	952427	316589	698762	227136	744949	161864	718644	788505	755859	796700	433099	535781	800662	619872	841354	641514	517191	513170	599493	562676	551706	531775	557063	433863	1.19596e+06	436880	447766	1.15238e+06	1.23267e+06	460511	467892	492192	173923	215532	201084	215878	545720	595739	710417	628209	763930	666545	708908
O14949	UQCRQ	361965	342067	174297	371946	188361	341034	149995	396804	250760	251120	279515	275470	349067	505830	321609	422652	437480	422055	450568	371957	365525	337930	524659	618772	595271	459482	576266	560260	491157	398265	446079	459214	416700	280014	231993	237491	158186	217556	427680	555399	405877	392021	384863	385498
Q9BTV4	TMEM43	779325	630082	1.26353e+06	1.03401e+06	870144	493871	1.42918e+06	499650	643666	617198	603442	318182	704482	853676	999415	978295	568276	968525	342259	834835	746856	789246	532390	609912	380252	316633	783967	385498	260006	331658	513352	494722	497963	1.08769e+06	1.05491e+06	1.80525e+06	1.45545e+06	191648	589857	615099	194277	598002	470877	490392
O75306	NDUFS2	180897	195131	151534	165447	191128	187779	158107	217839	163690	150341	166148	150651	203720	238672	265223	229623	317411	259678	269833	199816	202968	223488	195364	221191	218238	118867	181664	184422	109414	101556	164188	147804	180440	156868	110446	131075	100346	102373	186003	174832	186864	138587	149035	145428
P48735	IDH2	1.50349e+06	1.24765e+06	519514	981553	499788	1.36539e+06	348982	1.30253e+06	905411	908551	918504	1.73738e+06	1.0008e+06	1.2896e+06	1.53989e+06	1.30298e+06	1.27459e+06	1.05172e+06	917121	951074	995950	1.03412e+06	989201	820903	1.10449e+06	399210	857719	1.08952e+06	418984	517469	743787	798424	736855	378448	328772	418308	311551	995224	660082	1.09349e+06	626735	640835	678736	741922
P04083	ANXA1	360855	369739	345892	120119	397041	216966	508057	324308	342760	319774	375012	511276	258239	556779	1.00925e+06	381633	347791	356916	272028	409262	356225	417782	504224	1.01228e+06	411477	372488	175267	306236	605905	282413	491488	452471	469541	500598	544233	575043	460246	340975	278509	1.00328e+06	198438	378193	320869	358433
Q03135	CAV1	1.07577e+07	3.2893e+06	8.34081e+06	4.37683e+06	9.51372e+06	1.51129e+06	5.69862e+06	1.53306e+06	3.3319e+06	2.92494e+06	3.15407e+06	245334	1.83969e+06	1.12535e+06	4.84138e+06	2.2137e+06	965689	2.23921e+06	337483	2.51946e+06	2.15848e+06	2.2913e+06	3.69749e+06	3.82519e+06	1.83991e+06	1.08623e+06	4.55406e+06	1.57215e+06	1.19746e+06	1.76766e+06	3.45066e+06	3.64033e+06	3.45027e+06	5.76382e+06	4.01609e+06	8.66189e+06	4.2683e+06	557412	1.88429e+06	5.07556e+06	402768	3.15849e+06	2.16189e+06	2.53627e+06
P11047	LAMC1	1.02068e+07	3.47428e+06	1.44508e+07	4.40532e+06	1.40831e+07	2.1399e+06	2.08702e+07	3.5276e+06	5.47698e+06	5.08404e+06	5.17641e+06	1.62578e+06	6.52588e+06	3.71344e+06	1.30861e+07	3.32038e+06	2.61373e+06	1.16549e+07	1.62251e+06	8.25408e+06	7.23648e+06	7.66579e+06	3.0714e+06	3.83118e+06	3.02755e+06	4.65648e+06	3.90585e+06	2.04525e+06	3.79305e+06	6.79492e+06	4.74789e+06	5.03897e+06	5.00069e+06	1.70578e+07	1.67101e+07	1.79864e+07	2.34173e+07	1.23478e+06	7.12716e+06	8.54275e+06	1.08016e+06	5.19829e+06	4.5943e+06	4.98327e+06
P31930	UQCRC1	939183	1.05371e+06	318803	867596	311708	1.03681e+06	297534	1.04155e+06	670889	695469	694859	419362	414523	809451	644728	683917	626750	572177	618327	468156	525657	547558	402027	372866	390700	186006	348310	392937	176208	224696	283630	294765	301270	280466	188597	188571	130547	310768	405410	426388	456102	499571	399143	430573
P35580	MYH10	2.40487e+06	3.92434e+06	1.41801e+06	9.92368e+06	2.30977e+06	3.31821e+06	1.13237e+06	2.43265e+06	2.81953e+06	2.80596e+06	2.94859e+06	1.14353e+06	6.27696e+06	6.65517e+06	3.22131e+06	9.12425e+06	5.04234e+06	5.71805e+06	1.72392e+06	5.04218e+06	4.32888e+06	4.47997e+06	4.57996e+06	3.79515e+06	2.96051e+06	2.2193e+06	1.20215e+07	3.94032e+06	2.63501e+06	3.63884e+06	3.37478e+06	3.36708e+06	3.46922e+06	1.81095e+06	1.45384e+06	1.59461e+06	1.0638e+06	412107	3.04531e+06	1.69914e+06	784345	3.05927e+06	2.45794e+06	2.57721e+06
P40939	HADHA	3.0321e+06	2.36838e+06	2.04181e+06	1.40925e+06	2.84591e+06	2.02456e+06	1.20499e+06	3.0806e+06	1.81562e+06	1.89617e+06	1.96009e+06	1.99393e+06	2.06393e+06	2.17522e+06	2.48785e+06	2.32949e+06	2.32413e+06	1.538e+06	1.7878e+06	1.68726e+06	1.79095e+06	1.78653e+06	1.6743e+06	2.0181e+06	2.13896e+06	834506	982586	1.44868e+06	835761	1.02154e+06	1.30083e+06	1.35885e+06	1.39155e+06	997307	1.51069e+06	1.16511e+06	647454	1.47425e+06	1.17634e+06	2.02984e+06	1.4197e+06	1.50349e+06	1.39377e+06	1.46035e+06
P53999	SUB1	133825	194476	151797	169022	1.00131e+06	165513	63171.6	211541	146297	160052	157491	99918.9	215506	381924	142322	181298	282959	202081	173757	214422	220613	202721	218663	104613	226271	159948	200902	187722	183090	181954	187472	171751	176553	61157.5	58222.8	46446.4	45957.4	19202.7	67932.5	53485.1	58870.1	53582.5	67703	81636.5
Q9NX63	CHCHD3	924046	916651	905541	1.3534e+06	995892	876779	812649	842162	727490	733192	755774	621438	969768	1.22365e+06	1.06707e+06	1.30945e+06	1.11704e+06	1.23271e+06	926497	966787	1.02918e+06	1.02355e+06	824538	793314	823053	610580	1.00409e+06	860480	430824	632975	791899	785014	775076	811138	562395	720896	484265	235942	547967	472337	354923	470731	419008	437930
P63000	RAC1	251793	312557	290206	306562	310502	354364	357733	286424	272256	260802	280716	168697	293149	312540	297713	346673	265402	331425	175138	234240	239415	225360	193421	181327	153260	176965	207436	204037	160075	140104	175980	162520	166210	111384	74221.1	66497.3	61774.1	58300.4	107245	96493.6	60117	107373	73111.7	76728.2
P02751	FN1	2.09235e+07	1.73962e+07	1.5346e+07	2.93576e+07	2.60721e+07	3.76011e+07	5.18925e+06	1.26247e+07	2.3483e+07	2.29681e+07	2.33514e+07	1.50949e+07	6.68213e+07	3.07028e+07	4.5348e+07	3.12824e+07	2.81714e+07	2.47183e+07	1.50326e+07	2.55631e+07	2.49548e+07	2.59799e+07	1.69489e+07	2.13162e+07	1.17021e+07	4.59112e+07	2.78376e+07	3.70578e+07	3.92657e+07	4.18021e+07	2.2023e+07	2.34402e+07	2.34733e+07	4.8342e+06	3.83618e+06	3.43032e+06	3.32083e+06	6.66397e+06	1.13337e+07	2.35475e+07	7.54486e+06	1.38369e+07	1.2844e+07	1.35608e+07
P68366	TUBA4A	115201	88041.8	72546.4	123999	73116.7	136927	49386.2	153200	95937.3	93023	104831	228301	158975	101550	58251.4	92413.2	101067	110924	89735.3	89329.1	96933.4	99031	121533	178209	212280	110133	176967	188522	140437	146229	127243	138682	136206	59617	81039	59672.1	39546.1	227501	128300	54719.3	89003.7	98653.2	93830.1	89540.9
O95182	NDUFA7	154805	192275	70887.7	105780	62217.8	151205	50721.5	270808	133064	141759	158402	187158	205683	243750	294467	249711	266167	248803	233264	207594	189307	208553	144031	224342	200933	109351	78897.6	122449	98592.7	98752.1	108084	107334	114423	69402.5	59564.6	63362.5	58080.3	24828.3	90706.6	101765	89192.8	60798.9	75512.3	73920.3
P04843	RPN1	1.62729e+06	3.73292e+06	934588	4.35428e+06	1.30867e+06	3.36931e+06	576432	3.56714e+06	1.87916e+06	2.14994e+06	2.0856e+06	1.13147e+06	2.53082e+06	3.73249e+06	1.90884e+06	3.14873e+06	2.72756e+06	2.95742e+06	3.08211e+06	2.57115e+06	2.49922e+06	2.49714e+06	2.26e+06	1.53979e+06	2.18654e+06	1.04419e+06	2.63155e+06	2.07666e+06	862698	1.07729e+06	1.48699e+06	1.50973e+06	1.48832e+06	870446	847710	773318	637345	658615	1.61611e+06	1.20255e+06	1.62494e+06	1.28548e+06	1.3689e+06	1.36989e+06
Q9BQE3	TUBA1C	22217.8	29882.4	20005	31701.1	7120.72	37373.7	18909.4	30128.9	24801.4	43562.9	36272.9	87282.2	67524.3	74065.4	53033.1	54754.5	50953.2	36888.1	49483.9	57559.8	46968.9	52800.6	61188.1	63535.7	39555.9	79280.9	52940.5	59823.8	95597.5	86913.9	64427.9	57295.3	64320.9	10517.3	13257.4	11514.5	4296.56	87126.9	23619.8	29355.1	36136.7	17955.4	29098.5	30784.2
P05091	ALDH2	167093	406770	132047	185525	139754	476462	102577	310978	315001	305439	330459	671569	203690	648992	543156	355848	850885	294795	524700	337680	380134	387936	484475	603889	376965	140311	202329	572837	128646	291128	347836	369317	368277	87988.6	78722.4	119813	88272.8	439208	193604	383747	363126	292215	279685	280285
P62979	RPS27A	41792.4	37956.5	5153.13	21887.4	31687.4	105071	8014.2	33978.2	29539.9	33172.3	34306.8	36290	37216.8	49850.5	24699.6	48738	55257.6	36460.6	62042.4	35964.3	39319.8	39640.3	28783.4	21358.9	24506.3	12531.9	24262	76568.6	8493.1	17472	23989.2	27946.5	26188.1	23562.8	7297.68	9203.53	11040.6	22779.6	13321.8	12959.5	52910.4	23436.1	30123	26269.9
P08559	PDHA1	219809	264023	137200	203689	151334	279439	121992	238372	191187	202231	203125	266077	220850	362387	254607	266831	349687	272672	246276	281626	228919	272468	192131	168158	175623	86816.2	168421	186089	111964	126674	146583	145708	154428	103813	96777.4	113966	119628	212059	209263	269969	241782	194372	220251	209320
P35527	KRT9	587701	160687	1.5082e+06	564003	1.33565e+06	225323	3.22813e+06	433598	496621	504222	490918	57736.2	244945	61525.5	134994	62628.4	27370.7	132393	31758.6	153349	140251	192059	29174.8	27671.2	64172.4	94805.9	62324.1	38273	65243.2	71366.3	76388.1	88252.9	109490	552505	366486	369676	619921	31995.7	70198.6	71817.3	26019.7	130311	87470	108291
P82909	MRPS36	33990.8	62799.4	36726.1	39511.7	26814.5	64664.8	38669.4	54386.7	36836.9	50137.7	47153	19046.2	21266.5	35884.8	57613.9	43058.8	58368.3	31674.3	50178.3	28808.4	33116.1	39351.9	55653.4	72806.4	61365.1	38147.2	42542.2	57952.2	24265	57427.2	48384.7	51737.9	59632.9	0	0	1968.95	0	3330.14	1094.61	7885.27	5309.96	0	2746.04	3518.46
Q9Y3Z3	SAMHD1	545047	575609	368683	489432	636750	469811	287921	782379	368242	430676	410877	651496	1.04147e+06	587520	604628	947494	730896	833561	504461	614464	614796	636877	562063	363256	694809	352714	484642	425444	346177	310255	393954	406363	411104	275016	357649	245767	209110	367648	509547	314177	285143	401621	360441	379237
P22695	UQCRC2	1.12131e+06	1.16121e+06	490215	1.05941e+06	508056	1.1718e+06	475191	1.24625e+06	777692	812275	815670	638457	1.10139e+06	1.66907e+06	1.20833e+06	1.36635e+06	1.32278e+06	1.46531e+06	1.18392e+06	1.11355e+06	1.11643e+06	1.1188e+06	1.43206e+06	1.31586e+06	1.49815e+06	654175	1.35722e+06	1.47715e+06	497770	573905	1.04908e+06	971733	994042	770334	448964	440044	353575	370257	1.05782e+06	789645	772024	703460	767487	739634
Q9H4G4	GLIPR2	607774	401817	354116	277760	582332	260262	363849	271100	263277	276099	276280	545684	711644	897363	2.57701e+06	984666	856161	1.20392e+06	538720	1.01535e+06	982825	1.12139e+06	902387	859266	591599	397266	493648	534223	290633	371213	594350	596143	638703	523302	481710	634465	230859	158077	293057	729938	155488	349984	279113	326954
Q9BRJ7	NUDT16L1	23279.6	23033.5	54075.3	55863.1	35595.8	35241.8	40907.9	41512.1	27015.3	33761.6	35045	15282.7	31687.8	20155.5	11659.7	26417.2	24484.6	24285.8	13472.6	19369.1	21659.4	21433.5	6286.06	13727.7	12781.4	12604.3	20539.8	7116.18	20376.6	13476.7	16895.9	11200.9	11455.5	24785.6	26231.9	25299.7	29188.1	9020.16	24562.4	15324.4	10983.3	16902.5	17451.1	16667.7
P56556	NDUFA6	161681	177094	137304	154063	147064	178189	106805	213630	139700	140877	126370	122472	177750	205932	212318	165470	213732	230392	166782	153456	150565	164114	181448	236756	217524	181861	209502	181426	164490	165391	150766	153815	160787	117531	60302.4	83137.5	72603	66596.1	111168	112168	82853.7	71256.3	72876.6	78300
P27797	CALR	183720	1.4718e+06	136125	292131	134897	895986	180467	608646	664055	644541	689686	830675	458694	1.44699e+06	960657	1.05277e+06	2.20934e+06	672262	3.0575e+06	786345	1.19351e+06	1.05521e+06	2.14619e+06	1.9029e+06	1.03032e+06	669411	505040	1.38456e+06	504372	734051	1.02208e+06	1.03401e+06	1.03828e+06	337883	324315	312736	317047	608268	637455	721150	2.19318e+06	715189	851523	845978
P25398	RPS12	96251	143137	42941.5	83395.6	40017.6	179348	53966.1	73714.1	110997	99663	103447	309001	51947.5	148342	82594.4	86180.1	174926	52828	260764	88713.2	105735	104210	141900	69952.7	68528.5	49915.2	88300.9	197791	55135.2	80499.5	94245.8	103542	107976	52883	44841.1	37442.4	41388.7	229106	53350.5	84106.7	162711	47129.2	91397.7	82512.2
P04004	VTN	3.02429e+06	827087	1.22473e+07	1.27577e+06	4.9926e+06	3.27195e+06	1.03676e+07	1.95095e+06	4.49338e+06	4.36593e+06	4.31511e+06	1.75276e+07	2.53186e+06	1.37383e+06	2.10711e+06	923607	987100	3.64316e+06	4.35714e+06	2.9114e+06	3.37457e+06	3.25354e+06	824103	1.91642e+06	1.75302e+06	3.90343e+06	1.36272e+06	3.21156e+06	6.70938e+06	2.63045e+06	4.14917e+06	3.91019e+06	3.93372e+06	7.81903e+06	6.15878e+06	9.02587e+06	1.45783e+07	1.61148e+07	3.69361e+06	1.99625e+06	3.93162e+06	2.68802e+06	2.93704e+06	3.06249e+06
P20340	RAB6A	40480.7	46861.3	31742.6	40489.2	34359.1	47462.3	25739.2	41555.2	34765.9	35852.3	37491.9	35595.8	56798.9	57856.3	34222.4	117989	44667.6	46037.8	47426.8	122563	45654.6	47306.7	50513.6	34169.6	37655.7	12349.2	44895.6	49191.1	25306.4	15340	41352.7	34778.5	33758.5	12497	14241.7	14221.8	9010.03	29559.8	35364.5	40090.5	48947.5	18627.9	48326.3	47476.6
P61353	RPL27	321216	322885	145046	225952	258127	509564	125143	313574	254099	233546	267074	76248.6	225467	117026	143575	209133	185418	136852	238162	139261	159155	142643	246379	105334	216653	80219.3	121426	355210	107668	112463	149074	163584	155002	160205	58670	111091	82747.1	74040.4	122070	125013	187431	121110	134977	127561
O75531	BANF1	391833	137011	519171	257912	1.08199e+06	179731	1.05971e+06	168676	228766	191259	217021	51378.2	83299.7	178260	118836	272607	146010	160359	87362.7	214497	229466	249583	212381	89129.4	276882	59715.9	554217	365374	34141.2	105364	460444	389393	403093	1.31787e+06	1.60336e+06	1.12638e+06	1.29376e+06	98823.9	226472	186213	80237.8	328101	293333	321776
Q9Y512	SAMM50	604377	502387	680361	622339	801227	521236	620395	470167	437397	420749	448708	355818	321144	399594	400884	444367	348105	432918	320310	319543	356559	378075	330604	297242	319846	158285	392219	317047	171251	164528	268856	286950	307426	575783	576119	689015	474825	259271	330611	298851	268797	310464	302567	330200
P07919	UQCRH	127764	97787.2	33962.2	80932.1	31432.7	115773	45707.2	98918.6	63369	66192.8	69276.3	93727.4	88442.6	118077	90769	117625	100881	116863	132317	91055.9	102199	90501.4	53878.3	46143.9	59393.9	29589.6	45544.7	61147	21117.5	33362.1	53684.5	47191.4	43466.3	111974	51431.6	45980.1	39243.6	70791.2	105125	73156.7	116212	55628.8	81031.3	82641.6
Q15019	SEPTIN2	438844	271030	319054	180439	282628	160891	154115	258937	237421	229425	251363	235339	337436	358580	789480	445588	360298	479661	226145	453110	381267	410555	324701	451289	340332	670875	330315	221768	863082	618811	305336	301806	323268	165842	135963	138474	126160	143906	322757	610057	163909	296114	276041	288088
Q9NYL9	TMOD3	240101	514625	192802	844904	301958	452291	107900	235406	288871	293894	299953	119228	261989	646743	284085	584924	426705	278278	226569	358879	350088	388663	536564	410721	248815	145819	860341	478278	172783	204458	292607	298981	304818	62094.9	41867	43342.8	64478.7	61402.4	86484.1	91743.4	90875.9	163859	144252	135951
P01861	IGHG4	123599	252088	82345.8	40224.7	107674	29105.6	197472	71887.3	51626.7	52991.9	71034.9	38694.7	64547.9	80270.5	150024	22420.6	88768.6	41259.6	148733	120348	142664	134791	224654	51609.6	75264.7	40633.2	39958.5	32826.8	41255.3	60761.8	47846.2	52069.9	61547.8	127594	63511.6	96823	154622	29435	39104.5	90152.9	70061.5	75073.1	83110	76856.9
Q12805	EFEMP1	474516	514580	1.06486e+06	1.82338e+06	808208	730906	1.19986e+06	1.69408e+06	1.35509e+06	1.42462e+06	1.41603e+06	370717	3.81621e+06	954404	1.02141e+06	1.56634e+06	920448	2.98414e+06	504534	1.90187e+06	1.59962e+06	1.63722e+06	543520	1.27779e+06	1.37397e+06	6.77199e+06	1.68031e+06	677644	4.2473e+06	3.18574e+06	1.22485e+06	1.34048e+06	1.32694e+06	526181	569567	1.02478e+06	939428	154211	1.54622e+06	465025	214712	856529	861893	952789
P13667	PDIA4	299591	1.92677e+06	298766	484529	306786	1.30372e+06	419784	813834	885453	887533	874255	696391	474254	932872	535245	817440	1.27562e+06	555222	2.62694e+06	656564	938595	877193	1.30408e+06	874815	565959	345594	312582	897550	297857	406075	605866	669574	622110	261586	253012	272062	262140	346665	352407	302009	1.67178e+06	327961	536595	509661
P08311	CTSG	1.98891e+06	796160	4.9312e+06	1.543e+06	7.85241e+06	1.77803e+06	5.61966e+06	1.79698e+06	2.21636e+06	2.20566e+06	2.1792e+06	6.28977e+06	5.48745e+06	1.24909e+06	1.33636e+06	1.01433e+06	1.03309e+06	5.27006e+06	2.19018e+06	2.97747e+06	2.96012e+06	2.93343e+06	609835	696812	1.28287e+06	2.11734e+06	1.16525e+06	1.10804e+06	1.00251e+06	1.90977e+06	1.44103e+06	1.62022e+06	1.63854e+06	5.12369e+06	4.52945e+06	3.50809e+06	7.92633e+06	3.16417e+06	2.61266e+06	671181	1.41165e+06	1.65133e+06	1.70997e+06	1.74749e+06
Q9NZM1	MYOF	2.57053e+06	3.49883e+06	1.32773e+06	3.89055e+06	1.57251e+06	2.93945e+06	1.48859e+06	2.04822e+06	2.44144e+06	2.38924e+06	2.49637e+06	1.26145e+06	2.45278e+06	3.53704e+06	2.8266e+06	4.46739e+06	2.67571e+06	2.96909e+06	1.12333e+06	2.61414e+06	2.35328e+06	2.3971e+06	2.69819e+06	3.23029e+06	1.48638e+06	2.02238e+06	2.8267e+06	2.32321e+06	1.76509e+06	1.43828e+06	1.89602e+06	1.92334e+06	1.92206e+06	1.68071e+06	768160	1.0437e+06	819414	585744	1.89017e+06	1.84451e+06	671787	1.72201e+06	1.5141e+06	1.63965e+06
Q6PCB0	VWA1	1.76511e+06	954909	2.81832e+06	1.05177e+06	2.73507e+06	558432	3.23136e+06	1.16255e+06	1.02258e+06	1.02639e+06	1.04974e+06	401576	2.82772e+06	791137	3.99922e+06	914167	618875	2.34037e+06	465993	1.85211e+06	1.63264e+06	1.59003e+06	478933	550293	578458	583926	541674	300056	473583	593468	566780	540595	557073	1.4687e+06	1.43851e+06	1.08567e+06	1.75352e+06	217836	835202	1.43868e+06	178715	664010	543244	570295
P02792	FTL	194304	688438	48005.2	212238	100345	272715	178558	267033	333071	331904	367237	422322	533227	648754	747640	1.32695e+06	271316	401679	1.00196e+06	444519	474596	480375	575868	297073	200670	89111.2	150890	236331	58199	106240	232124	259151	229762	135195	266942	141692	127903	194227	181721	310602	427181	153877	231577	227495
Q04837	SSBP1	314690	256230	281059	313851	517341	267307	344798	352728	267057	285059	290719	263173	338088	348472	242754	421311	553407	338533	443262	270389	294408	309526	234350	228071	295622	153414	258428	208583	160360	147146	230308	221696	235308	472862	479468	244620	246455	211589	300894	233854	363570	240197	264638	265899
P04080	CSTB	88335	291911	45610.4	73563	58476.6	130313	49868.7	134876	130211	127241	122764	51817.1	123918	327469	159393	271955	234525	148206	180254	169011	169869	204501	136134	80174.6	69903	62251.2	50408.9	58760.3	55250.4	63010.2	70819.9	62898.4	64850.9	28199.5	20111.6	23034.1	23020.8	12630.2	22218.8	29223.7	45238.7	37395.7	33499.2	32462.7
P49368	CCT3	1.00505e+06	729393	457347	579370	516480	731341	301265	608243	545344	583621	574980	812222	531097	938222	1.02967e+06	830369	1.01811e+06	663290	1.18005e+06	706065	734341	771261	261484	217898	215857	215606	204077	256973	233877	202706	197539	234374	220008	158168	161896	156426	115662	289318	282891	426864	415014	260966	311717	306417
P63104	YWHAZ	150593	275526	188785	186502	168646	205762	258569	236940	256040	246561	266514	297108	303082	531543	386028	467156	453502	300586	544650	292014	355498	306320	262313	388283	190804	190921	148291	212775	227013	290116	211672	235010	231368	200242	234306	155549	229472	183600	235317	248473	391591	226893	248651	239955
P14868	DARS1	254032	270925	166620	166484	184200	290614	162045	184095	236799	227756	231145	701581	211124	512203	276534	275832	424864	209329	479212	267264	303174	304047	348550	311004	246065	242448	198497	369426	265823	229508	282352	274823	285516	152913	131721	161794	181168	379431	166978	206279	336449	205415	254343	238001
P02533	KRT14	10132.4	2574.06	33714.4	16288.6	20800.2	5001.26	62494.8	7343.54	10024.9	9480.99	12637.5	#N/A	#N/A	#N/A	#N/A	#N/A	#N/A	#N/A	#N/A	#N/A	#N/A	#N/A	3902.61	4042.07	14856	26718.4	36896.9	9468.42	17385.5	23015.8	13314.8	14099.3	16351	25176	22483.7	26981.1	42948.3	6569.6	8895.34	9577.51	4101.96	4762.89	9381.9	8676.91
Q15370	ELOB	100010	130581	64840	111829	63894	124668	55863.9	88840.2	116735	113897	115290	265730	90697.4	164254	144147	150142	189190	106242	184467	107945	130500	122518	92831.9	94445	64714	66651.9	76644.8	102997	102037	90080.1	66675.5	79040.6	72208.8	19045	25337.4	38856.9	23610.6	159142	53468.9	84333.2	110685	63552.5	83742.2	73524.9
Q13509	TUBB3	51288.7	54505	30713.8	25294.9	30833.8	31410.3	93685	24280.5	35471.4	46287.4	42478.1	91562.4	56573.6	140665	205140	79381.8	85666.4	50496.5	23684.9	89938.1	79516.2	76967.1	4430.21	6726.29	5093.03	5289.68	4518.25	2384.16	8310.62	2764.99	4495.11	4089.02	5019.84	34996.5	33252.4	45469.7	43695.7	32685.1	31353.3	46683	21161.6	44396.1	29590.1	23583.5
Q9BXN1	ASPN	9.75051e+06	2.54307e+06	3.55944e+07	1.857e+06	3.71281e+07	1.13153e+06	3.66959e+07	1.79709e+06	7.97593e+06	6.60594e+06	7.36034e+06	682593	2.5339e+06	2.20357e+06	2.34571e+06	856080	731574	3.11391e+06	605137	6.62782e+06	5.40866e+06	5.98467e+06	1.85193e+06	4.33207e+06	937520	2.56755e+06	1.37816e+06	630589	3.38644e+06	1.92519e+06	5.97364e+06	5.18389e+06	5.60643e+06	5.77123e+07	4.26335e+07	4.99183e+07	7.81056e+07	1.1946e+06	5.20641e+06	3.64437e+06	804660	9.16005e+06	8.2544e+06	8.54295e+06
Q9Y3A5	SBDS	470961	186845	106652	104232	77312.9	239065	59965.9	128425	176983	165666	170045	248450	124500	288260	438214	240824	226070	105172	179212	181758	179915	193042	203708	197161	120402	108459	118983	208266	123695	113802	177848	150927	163771	72946.5	87532	75049.3	70246.3	303385	79960.5	394988	194600	192325	168654	161415
Q6IAA8	LAMTOR1	22955.9	32845.4	19708.6	20032	20203.2	27306	21429.1	28315.7	23677.6	24436.6	20463.5	21418.2	24966.1	22658.8	22294.7	32880.8	23986.7	13421.3	22318.6	21622.8	26529.7	18976.3	14274	6547.53	11674	6889.91	11123.8	10904.3	9590.76	6676.1	8727.71	8086.54	12728.8	#N/A	#N/A	#N/A	#N/A	#N/A	#N/A	#N/A	#N/A	#N/A	#N/A	#N/A
Q9Y2R5	MRPS17	6717.8	16684	3045.29	4620.4	10161.9	28343.3	4145.43	12587.5	13720.5	15256.1	15348.7	37641	9376.67	21171.8	20940.5	19790	39201.1	14779.4	43169.8	15561.9	22271.6	21901.4	15377.1	8846.43	11391.1	7663.69	4705.69	22309.3	6461.07	6621.91	7330.89	13030	10270.7	#N/A	#N/A	#N/A	#N/A	#N/A	#N/A	#N/A	#N/A	#N/A	#N/A	#N/A
P30044	PRDX5	53113.6	249967	77036.1	102192	88697.9	196157	47847.4	146616	180159	186513	204288	559776	102132	359714	129410	193471	374886	98745	218420	171491	191802	185284	185019	295000	131490	90194.5	129868	172286	88173.2	176467	167775	172542	171604	43943.9	53041	45701.6	50143.8	193305	55240.4	65140	91739.6	85082.2	85179.7	86765.3
Q16610	ECM1	199012	121974	305401	287415	332204	182063	182776	110604	182392	191852	187043	312859	473211	174896	245880	229777	152301	279643	158355	197254	217047	238851	172327	191228	163198	390608	416855	251742	425998	432530	231879	272931	255530	156091	116847	109837	115396	163361	133983	156437	74445.3	119327	114539	118409
P16152	CBR1	85231.7	63288.7	42617.3	30502	32772.4	39538.1	37315.8	32894.8	47673.3	53865.9	51043.3	188751	64565.3	116812	115700	92226.3	79334.1	67475	167014	86778.8	81358.1	100385	48632.4	52620.1	28981.8	30580.7	18819.3	33858.4	46594.1	53080.2	40316.1	50329.2	44127.5	45352.9	45485.3	41222.2	42961.3	76450.9	37269.7	66566.7	75561	51964.1	44247.6	43317.1
P36969	GPX4	162673	134055	244143	170001	208844	192468	217703	141047	136940	142078	151484	288908	221764	215979	282355	217263	191411	238248	121352	231532	218328	210072	163746	206025	158495	169393	174628	199497	128028	136301	157003	162983	162374	255794	193807	235468	269005	207257	168835	212025	84934	149575	144021	160204
O94832	MYO1D	851882	1.17383e+06	1.57467e+06	3.50488e+06	1.49471e+06	1.24115e+06	764100	874572	1.22743e+06	1.0947e+06	1.11391e+06	821265	1.06052e+06	1.63686e+06	601966	1.42097e+06	1.18313e+06	1.36621e+06	643244	1.30972e+06	1.20857e+06	1.27091e+06	1.25378e+06	1.91467e+06	879132	776937	3.69491e+06	1.29139e+06	1.00626e+06	874655	1.08535e+06	1.13597e+06	1.11389e+06	1.20619e+06	727614	1.28981e+06	670719	532751	834824	410220	438628	1.02587e+06	803074	860964
P08779	KRT16	15375.1	5991.29	45161.2	19837.9	22937.2	6247.72	57981.2	10145	13558.5	13769.6	13961.7	32290	62023.7	22384.2	45525.6	26140	19227.4	50131.7	28709.8	61047.6	61603.1	59079.8	11792	12896.8	22828.1	50272.5	39061.8	11330.6	25287.2	40585.9	31356.5	24471.4	30542.8	#N/A	#N/A	#N/A	#N/A	#N/A	#N/A	#N/A	#N/A	#N/A	#N/A	#N/A
P06733	ENO1	483893	892387	304553	319590	312688	882878	182152	565018	558094	525060	585186	459439	485504	1.57881e+06	1.09869e+06	959937	935015	402926	1.74201e+06	612796	794753	771481	1.58161e+06	1.21753e+06	954322	778554	718961	1.76063e+06	581391	842598	1.00481e+06	988285	971831	332048	234139	275513	265704	320680	480695	1.08099e+06	1.18798e+06	750407	716083	722650
P55084	HADHB	1.18455e+06	1.07634e+06	1.19698e+06	842212	1.66554e+06	919174	1.18623e+06	1.45668e+06	868849	967178	964038	928430	1.34436e+06	1.15334e+06	1.41379e+06	1.43323e+06	1.33916e+06	1.01191e+06	874289	1.07501e+06	1.09481e+06	1.06269e+06	948182	1.10151e+06	1.15519e+06	397786	511297	784175	471432	402684	725551	731514	701841	636629	1.34609e+06	841435	992488	436014	584091	854934	502503	710496	638144	640436
P15153	RAC2	92004.6	137978	70116.2	153520	102593	250169	80178.6	427853	151787	183461	168541	591666	139197	57644.2	47689.6	95525.7	69073.9	106746	126446	98314.5	100188	105149	77151.7	47800.9	254168	60377.7	115409	139113	74091.7	59036.8	90818	95560.6	106196	43059.7	50672.8	41853.1	40392.9	300340	64491.8	26164.1	63630.9	38818.8	52502.3	55238.9
O15061	SYNM	1.37836e+07	2.64074e+06	1.33495e+07	3.86339e+06	1.5718e+07	1.08209e+06	1.76982e+07	2.00448e+06	4.70393e+06	3.95718e+06	4.10264e+06	437323	3.95026e+06	1.65821e+06	2.21556e+07	3.1685e+06	1.65094e+06	6.46219e+06	565650	7.92079e+06	5.65367e+06	5.7643e+06	2.87369e+06	4.0321e+06	3.83479e+06	7.47896e+06	9.16311e+06	1.9528e+06	5.25601e+06	1.18887e+07	8.88401e+06	7.36699e+06	7.65265e+06	1.38034e+06	2.54303e+06	1.42321e+06	2.31319e+06	399651	700360	7.61788e+06	229039	1.4461e+06	1.06029e+06	1.16907e+06
P62873	GNB1	69072.7	65174.6	14982.3	44190.5	22561.9	55140.9	14560.5	35418.2	36159.3	35804.4	36963.7	23089.8	35354.4	45385.4	68901.7	47622.6	43269.5	36038.9	37247.8	42337.8	36780	40916.9	37531.6	36622.3	27002.3	19438.3	27843.1	27601.6	18517.4	13800.7	21402.5	27702.8	32618.4	30059	23508.2	28709.1	25684.3	19053.5	30656.4	62669.9	30414.2	15302.5	33217.9	36637
P23919	DTYMK	82636.4	146154	72634	116793	61918.4	143860	63539.7	147157	137041	140072	149922	551416	230881	235465	192095	252149	292018	182656	314154	189455	203220	209206	142227	111301	141121	80798.8	105143	143604	99691.7	119049	124918	119345	136145	49768.5	53631.6	64023.2	54986.9	189355	67747.7	64830.4	127094	63805.5	93620.5	82014.6
Q9Y490	TLN1	5.41987e+06	3.20696e+06	2.66597e+06	1.49584e+06	2.78751e+06	1.52169e+06	1.63509e+06	1.97276e+06	2.08265e+06	2.17139e+06	2.15694e+06	1.86716e+06	2.17754e+06	1.93384e+06	8.6063e+06	2.14263e+06	1.68038e+06	2.87527e+06	1.35883e+06	2.7362e+06	2.48283e+06	2.57341e+06	3.06099e+06	3.33216e+06	1.84795e+06	3.26704e+06	1.46127e+06	1.49416e+06	3.74399e+06	3.27617e+06	2.08412e+06	2.19613e+06	2.16617e+06	1.19589e+06	1.15385e+06	1.15887e+06	1.21215e+06	1.26874e+06	1.67357e+06	6.13229e+06	898369	1.80096e+06	1.58703e+06	1.65707e+06
Q8WUM4	PDCD6IP	999743	983656	1.22457e+06	1.10694e+06	1.00413e+06	881260	556179	1.0158e+06	914112	932720	969630	998626	1.81355e+06	2.02312e+06	1.89435e+06	1.45199e+06	1.50455e+06	1.60618e+06	1.21396e+06	1.65686e+06	1.54634e+06	1.5897e+06	953265	1.20457e+06	887057	1.57257e+06	956328	809552	1.66896e+06	2.19593e+06	810531	901335	884091	527269	542085	464389	455697	510097	877994	1.12076e+06	598796	952295	872355	925839
Q15691	MAPRE1	122721	88794	141021	252428	141316	103457	125278	152227	157462	134171	167175	185481	259938	198613	200847	299153	157366	262728	84991.4	258648	236089	259213	106465	199930	198118	560014	268027	124699	555785	661168	148427	175325	195934	111298	154928	93013.3	87123.6	165308	222770	190529	84326.1	259915	213291	210204
Q07507	DPT	3.17929e+06	604412	1.49023e+07	1.28507e+06	2.58652e+07	550740	2.02637e+07	960124	3.11886e+06	2.7216e+06	2.91386e+06	216705	2.49075e+06	334960	2.98145e+06	771017	305682	1.96478e+06	244360	3.09124e+06	2.62294e+06	2.56828e+06	295688	420755	431042	983206	773595	269856	696666	517413	1.48932e+06	1.48556e+06	1.5261e+06	6.33797e+06	9.40258e+06	9.64116e+06	9.90976e+06	231464	1.40783e+06	1.7316e+06	150544	1.55192e+06	1.65523e+06	1.77635e+06
Q9P0J0	NDUFA13	209759	223232	92167.5	246064	171354	188600	92349.6	242264	165964	164702	162245	106627	220313	248075	242612	247786	286620	212314	206305	185903	193930	196346	144390	177184	150834	67397.7	150167	114413	85665.1	60993.5	94232.4	100641	109168	51968	45353.4	55078.7	32601.2	37385.4	93804.8	113467	91440	79940.9	88990.2	86694.8
P56385	ATP5ME	266299	372618	72006	344143	101071	407467	54533.1	435313	222613	227659	240742	134620	136832	209869	243547	237730	204282	185330	259623	172875	181850	192645	198500	146068	221002	85342.7	159960	194813	70248.5	61504.3	120584	117811	125846	45863.5	33915.7	43270.2	53759.9	78182.8	122334	181439	201215	140470	132699	143238
Q15149	PLEC	1.12238e+07	8.05545e+06	6.83419e+06	4.66002e+06	6.62234e+06	5.33008e+06	5.26687e+06	5.76771e+06	5.46375e+06	5.37654e+06	5.52579e+06	2.67601e+06	5.24266e+06	8.52289e+06	1.10752e+07	1.17046e+07	6.24542e+06	6.34286e+06	3.45371e+06	7.04824e+06	6.5692e+06	6.58927e+06	7.2172e+06	5.44213e+06	5.23656e+06	5.04955e+06	4.21698e+06	4.85209e+06	8.10577e+06	4.51623e+06	5.38862e+06	5.61386e+06	5.42773e+06	2.38029e+06	1.83472e+06	1.93418e+06	1.78504e+06	1.31396e+06	2.67105e+06	5.68632e+06	1.53322e+06	3.31183e+06	2.98854e+06	3.15183e+06
O75369	FLNB	868331	2.55043e+06	1.03309e+06	1.07035e+06	835199	2.11242e+06	718043	1.28455e+06	1.18798e+06	1.25049e+06	1.25153e+06	1.14521e+06	1.01499e+06	3.1438e+06	976258	1.83134e+06	2.42933e+06	1.20285e+06	2.1627e+06	1.67993e+06	1.75698e+06	1.73039e+06	1.83647e+06	1.04727e+06	929644	705794	784166	1.58759e+06	872484	692043	886375	949141	917696	537022	435196	487780	480001	515462	524982	388069	984378	779512	811666	794598
P38117	ETFB	225198	463943	140059	168236	105784	550712	92939.6	380064	366271	347102	372598	617120	160541	523436	306742	329552	736225	229774	645674	288759	306710	324014	353705	292320	283363	116982	136561	415573	115951	200744	229262	253937	260352	105668	136658	108296	133625	290355	142645	175823	381936	197076	196623	208662
P07108	DBI	12105.2	64680.2	14212.6	13773.6	16187.9	40365.1	24211.8	24978.6	39592.7	35049.2	32971.5	24289.8	16416.7	61763.7	99480.7	38451.4	74309.1	18620	39479.8	33523.5	41473.7	46502	82499.5	83110.7	27817.6	12900.7	25361.2	51374.3	17853.4	17799.5	41218.5	46873.2	35586.3	9139.13	12632.4	10382.3	8882.58	9730.07	6980.57	9815.02	18838.3	4923.3	19810.4	16944.7
Q9C002	NMES1	16160	55501.3	69406.1	44108.1	89178.2	88148.1	38996.3	30897.2	37325.9	37897.5	41801.4	41995.9	38562.4	26470.4	10520.4	38537.9	41146.9	37116.9	10995.9	31249.2	36253.4	36922.2	41103.7	44231.2	27495.5	13065.3	30806.3	64523.2	20590.6	16987.7	29773.8	34776.4	33481.2	15811.6	17433.8	36297.3	19759	22276.4	19965.5	7751.24	5947.27	26829.3	21420.9	23463.7
Q8N5K1	CISD2	178708	237379	95261.2	247595	125404	252965	112983	277469	184170	176023	185710	234256	179015	270203	159845	239838	263465	241997	362649	165514	225795	212820	253798	184791	281190	136876	244550	273841	128161	126088	181458	200067	196365	241731	102770	114994	103772	120340	161407	103732	230648	117328	136970	154099
Q96A08	H2BC1	33039.3	9296.22	48398.5	17531.6	114620	21071	73175	26791.8	18917	20774.5	25467.5	#N/A	#N/A	#N/A	#N/A	#N/A	#N/A	#N/A	#N/A	#N/A	#N/A	#N/A	#N/A	#N/A	#N/A	#N/A	#N/A	#N/A	#N/A	#N/A	#N/A	#N/A	#N/A	#N/A	#N/A	#N/A	#N/A	#N/A	#N/A	#N/A	#N/A	#N/A	#N/A	#N/A
P09327	VIL1	262667	906180	419022	1.17047e+06	303095	921603	265070	218911	474462	466343	499584	928096	429926	1.25153e+06	391720	919170	1.73154e+06	459029	482194	755230	773352	825172	805930	595531	216151	206709	1.04418e+06	866579	220312	359895	425427	437582	475346	128033	127333	187050	156335	314134	158842	102994	125115	274255	255092	267841
Q9GZM7	TINAGL1	1.10584e+06	660217	2.64748e+06	1.18306e+06	2.1355e+06	656603	3.32671e+06	1.82363e+06	936187	1.15861e+06	1.02174e+06	301561	1.12202e+06	347668	654985	579359	294788	1.05858e+06	317466	943530	782000	828065	291511	424356	879680	990803	591609	264819	1.05662e+06	767812	610915	611014	659431	1.38827e+06	2.07453e+06	2.26854e+06	2.55422e+06	484035	820953	450000	273835	431558	648385	687796
P05164	MPO	2.9553e+06	629127	707506	2.22661e+06	970112	2.34947e+06	712912	1.33121e+06	2.02143e+06	1.93207e+06	1.99965e+06	1.70923e+07	3.0259e+06	1.67172e+06	658375	2.50526e+06	2.21024e+06	1.58495e+06	4.59532e+06	2.08077e+06	2.38303e+06	2.28244e+06	351720	319091	906222	811065	1.63098e+06	1.57797e+06	379327	497992	1.2256e+06	1.33741e+06	1.23592e+06	989794	644728	938759	557782	6.01456e+06	709060	307716	1.91667e+06	844665	993528	1.05804e+06
P01009	SERPINA1	5.75765e+06	1.32728e+06	1.45769e+07	1.05875e+06	7.44285e+06	1.38043e+06	1.23431e+07	1.92586e+06	4.27282e+06	3.80052e+06	4.00433e+06	6.28819e+06	1.46221e+06	3.00138e+06	2.36713e+06	1.52532e+06	1.74447e+06	5.77167e+06	2.1209e+06	5.10481e+06	4.2718e+06	4.47707e+06	1.25226e+06	2.29251e+06	1.51667e+06	3.01044e+06	1.1385e+06	1.39678e+06	7.62882e+06	3.59541e+06	3.72865e+06	3.47362e+06	3.54375e+06	2.84591e+07	6.54826e+06	7.12022e+06	1.1698e+07	3.66039e+06	4.18451e+06	1.65627e+06	1.42571e+06	3.55129e+06	3.03169e+06	2.97355e+06
P07942	LAMB1	3.22019e+06	1.52038e+06	5.19441e+06	3.20092e+06	4.45568e+06	1.65249e+06	6.09208e+06	1.84121e+06	2.30702e+06	2.22356e+06	2.33904e+06	1.46189e+06	4.73421e+06	2.85682e+06	5.3605e+06	2.39959e+06	2.23225e+06	5.33461e+06	1.22857e+06	4.0219e+06	3.41115e+06	3.65359e+06	1.61953e+06	2.07591e+06	1.85346e+06	2.71012e+06	3.27831e+06	1.67638e+06	2.69616e+06	3.5424e+06	2.38202e+06	2.45978e+06	2.48506e+06	5.368e+06	4.11228e+06	4.76393e+06	5.35963e+06	841599	2.52097e+06	2.67174e+06	602546	1.89172e+06	1.71844e+06	1.83989e+06
Q9Y224	RTRAF	209945	159605	133965	110542	175111	145881	154780	110433	121341	102322	115836	114574	116152	134175	224073	157035	158563	134484	107409	163692	141238	171490	117863	62495.6	80097.4	64477.1	61742.1	114122	68198.7	71767.5	59473	75126.1	82708.2	64322.3	139298	103179	133900	35322	53885.8	148798	46203.8	68963.2	58788.6	68118
P62241	RPS8	397841	372287	118997	172803	462983	460370	119195	273934	240524	253913	273766	317696	134833	209480	257306	215293	318065	150902	351057	198554	206909	204251	221964	131253	153093	89565.6	97052.8	249299	82577.9	120767	160553	155884	148881	68316.8	49986.6	74707.3	39723.2	127055	77052.7	168149	171815	97215.7	121246	113775
P18621	RPL17	336277	229294	141824	156236	377204	400807	100782	268364	193489	203922	214805	442083	366476	536323	640103	552205	506462	349891	605162	414789	461563	490991	197505	152320	213532	128029	106759	275939	164606	118801	155179	155769	173496	190809	172296	106608	111847	160292	120341	223779	223254	199819	173074	194636
Q9UBY9	HSPB7	264657	74395.5	47662.3	54304	37013.4	31891.1	25126.4	46460	49402.5	49434.5	50745.8	23784	33898.5	13312.8	233697	16875.9	20870.2	30236.1	24568.8	42835.1	52050.7	44054.4	33776.1	38863.7	12173.9	12999.5	11177	11570.3	13547.8	20556.4	24429.9	22301.8	21653	17121.2	21377	17237.4	11535.3	17193.9	13839.5	66691.4	8589.21	16571.4	19601.5	17674.5
P62829	RPL23	232683	281269	93999.5	146367	221092	427065	71373.2	295913	216714	226107	223000	245149	147170	231525	205391	246962	240971	157487	270053	167643	183195	200087	168768	144953	190695	116821	102055	291755	139623	136570	134330	147349	151077	119443	101300	71463.7	74506.1	163399	116384	188232	191861	175812	150845	167560
Q16718	NDUFA5	126245	128450	88833.3	121374	80445.5	122172	75118.5	156288	98955.3	97122.6	111025	54948.7	95827.7	156046	127276	124330	168648	133858	117107	119554	105481	111992	84609.3	120655	101157	63467.9	73996.4	76092.3	35970.1	49448.1	65830.5	70567.9	67449.1	75866.5	52834.6	60258.9	61679.1	29480.8	73786.5	86285.8	74740.4	60099.6	71944.5	73257.2
P49458	SRP9	162392	132569	354461	184470	239629	190121	246684	278411	223789	213186	247793	106142	312648	178175	177081	246012	176802	367977	162252	186813	221061	220415	90267.8	133972	179551	287653	110319	133305	427192	292911	154004	169817	174748	202099	175324	212981	172301	50827.8	167378	97119.6	83008.9	119220	114287	122395
P38646	HSPA9	504630	1.47139e+06	313441	428201	278183	1.88516e+06	320282	900914	1.08783e+06	1.02123e+06	1.10129e+06	3.19702e+06	754869	2.15625e+06	1.28617e+06	1.29389e+06	3.145e+06	810672	4.32969e+06	1.12102e+06	1.57441e+06	1.55901e+06	1.29799e+06	1.19576e+06	812202	387192	362120	1.82587e+06	328775	564241	948680	923665	920121	292221	325960	331027	318131	1.19496e+06	443670	530028	1.72856e+06	477612	709218	687926
Q99536	VAT1	288337	372191	207449	145273	215146	172053	172878	174231	205692	202439	205587	325032	120655	283530	335444	241788	268341	146007	165807	189160	189044	203100	196560	153358	87176.5	62779.7	58735	81002.7	89312	65077.6	106275	106305	115890	117840	42388.8	72733.2	77791.7	110301	66368.2	219732	96558.3	120189	112890	118509
Q9Y265	RUVBL1	78916.7	72425	43990.8	47385.9	76064.5	81520.6	36977.4	57880.2	44292.9	60631.5	60957.2	242606	153407	404527	417381	269061	358926	204723	380004	257387	273737	261606	187987	240639	159693	127853	145614	240802	91202.7	128807	137083	193258	151190	78197.5	64637.4	60817.2	55766.7	90071.9	64243.8	106505	111098	78051	72727.7	79254.6
Q99715	COL12A1	4.09685e+06	5.79542e+06	5.55465e+06	1.51271e+07	4.94914e+06	7.74772e+06	7.04081e+06	6.15835e+06	7.83979e+06	7.66506e+06	7.962e+06	3.13089e+06	1.40454e+07	1.05204e+07	4.80756e+06	9.62887e+06	9.35529e+06	6.48068e+06	3.15141e+06	8.05176e+06	7.69061e+06	7.85932e+06	4.7619e+06	5.84078e+06	5.01483e+06	1.96106e+07	1.20953e+07	6.56777e+06	1.60713e+07	1.40951e+07	6.12729e+06	6.71448e+06	6.60607e+06	3.26839e+06	3.30213e+06	4.46509e+06	4.44278e+06	2.11032e+06	4.56028e+06	3.10952e+06	2.18434e+06	6.83739e+06	5.87999e+06	6.15008e+06
P01911	HLA-DRB1	18658.5	21866	72658.3	236524	29299.6	23451.3	49205.6	72836.2	42799.3	48435.8	43699.7	5210.97	12331	6767.25	7107.28	5739.83	1706.85	3536.28	35609.2	7780.94	13665.6	13929.8	10630.7	18019.8	29898.9	20789.9	261128	10173.2	160440	19244.2	28783.2	35195.6	38199.7	40812.7	16048	19168.7	17920.7	56976.2	8252.82	17633.3	63802.2	29186.1	36621	33039.4
P50402	EMD	138139	83283.9	104548	75193.3	103466	70693.4	139575	70643.8	84309.9	88092.2	90161.5	260387	124446	115929	201849	157710	91048.8	104117	117912	118222	112182	115363	81780.3	71260.5	73346.2	59859.1	74576	70539.7	60008.8	68939.1	88078	80756.9	78044.8	53611.9	71581.5	55599.5	60549.3	149853	61621.7	128408	67275.6	61769.5	63163.1	63939.9
P30041	PRDX6	418733	320401	178677	118136	108388	195590	99284.6	122957	198915	200119	218505	322030	120545	358878	376718	183054	352655	132053	497701	195796	227120	229435	275919	200195	90848.4	121099	87449.3	163709	84000.8	122807	165503	179919	170730	101776	82401.8	105336	108613	222238	95078.6	252421	350645	109205	138877	156959
P17568	NDUFB7	117640	73638.3	97676.6	100826	69968.6	67083.2	91698	75804.6	70300.7	71331.5	76947.8	54484.8	147123	191598	152718	189339	201623	240417	136355	147379	153164	161522	54843.2	57217.9	67517.1	47335.4	86957.6	52417.8	52996.1	47320.8	51488.7	61462	59069.1	117667	49688.4	62997.3	36744.3	24489	78402.6	52498.6	35142.3	47186.8	47164.6	52130.3
P51888	PRELP	2.2174e+07	3.87062e+06	6.79782e+07	2.18399e+06	7.74532e+07	855315	6.40492e+07	4.25915e+06	1.31933e+07	1.09643e+07	1.10458e+07	525986	3.33294e+06	2.67653e+06	1.81313e+07	1.64011e+06	1.64535e+06	1.31364e+07	547638	1.45414e+07	1.25516e+07	1.31831e+07	2.85668e+06	7.34073e+06	3.21942e+06	5.09451e+06	2.07057e+06	846442	7.0792e+06	5.96693e+06	1.13064e+07	1.12758e+07	1.1423e+07	4.65976e+07	3.83351e+07	4.46109e+07	7.49436e+07	983560	9.59315e+06	1.39854e+07	459915	1.21745e+07	9.33982e+06	9.85807e+06
P00568	AK1	804464	266471	136389	107797	95124.4	93286.3	85355.2	117539	160832	157730	165135	195528	116051	170670	480983	124844	124508	89495.4	160020	133056	158759	136685	73396.2	23429.9	34114	28152.3	33399.2	24535.8	38114.7	23475.9	40990.5	38590.9	40790.5	24421.9	29962.9	39584.9	35675.1	56801.6	29524.2	126370	34886.1	51073.6	40554.9	38189.6
O43678	NDUFA2	58116.8	66254.2	29385	57014.1	35558.9	71339.8	35630.6	87666.9	40922.8	58849.5	52801.1	55006.2	57821.5	60372.5	66387	72008	64348	65730.1	63053.7	55470.3	57040.5	58568.7	63191.8	72744.3	67871.8	36254	62606.4	54533.4	33474.3	31626.7	42929.6	45747.5	46067.9	155578	124674	71735.8	112609	109228	112065	139376	110331	98784.8	103483	111580
P05109	S100A8	111949	515613	92704.2	2.39986e+06	54679	1.23405e+06	147196	1.11415e+06	945203	984389	972414	2.03752e+06	287746	1.48788e+06	292942	849854	2.49444e+06	313808	6.63501e+06	498662	1.31875e+06	1.18814e+06	449768	610800	1.05626e+06	337216	2.50335e+06	1.15374e+06	170191	163095	976337	923367	944743	142286	153897	201400	159921	1.31835e+06	451184	90790	5.23066e+06	197354	1.09658e+06	969830
P02787	TF	701217	1.09368e+06	717687	431004	689110	1.15348e+06	768451	719973	868732	831735	876523	684758	550335	1.24069e+06	1.38586e+06	631258	1.56296e+06	715380	1.58485e+06	698726	836908	847001	642843	737485	388636	294488	239074	643582	205633	314075	439133	486642	478074	656972	396978	518697	553327	375190	407689	823302	806738	391921	491739	497100
P49748	ACADVL	383102	549292	277876	246098	280810	726160	208143	449975	420072	403523	442053	907015	315991	801551	752051	544953	915555	405565	939525	497547	574595	590640	495738	523927	379162	208510	190859	680512	231513	263813	370409	367204	387748	172650	114117	158985	139177	478779	232049	394368	537191	250533	326363	325794
Q08397	LOXL1	76415.1	52284.2	205986	202834	183035	89572.3	285850	164420	176795	184247	178304	108246	600446	125724	149879	299668	113416	436033	90616.1	368784	342766	351363	70498.8	105523	144917	336145	189448	103576	602931	278630	192690	178471	174398	154835	224345	218455	2.28284e+06	98536.2	181955	117099	68621	197317	169791	156274
Q06210	GFPT1	208176	337750	251020	290232	220906	757878	184249	259075	359370	364491	363651	727626	465900	1.15196e+06	234741	470236	478357	413670	1.00039e+06	488938	541829	498408	356614	378771	235500	275113	337061	780213	311414	299945	378342	363377	377438	136825	120763	163546	125799	347561	204312	114498	521815	179721	278250	283317
Q14314	FGL2	2.07405e+06	756582	2.90035e+06	2.10814e+06	3.2216e+06	1.04763e+06	1.67885e+06	4.38427e+06	1.38706e+06	1.65392e+06	1.74728e+06	537071	4.54506e+06	402476	1.11435e+06	982125	678349	2.25002e+06	486836	1.55141e+06	1.37248e+06	1.45174e+06	380623	532399	1.67579e+06	2.23901e+06	1.23027e+06	482840	1.58763e+06	1.05227e+06	764017	719125	799968	1.38478e+06	1.47599e+06	533767	1.0854e+06	294995	1.33658e+06	598916	299804	910052	835220	828056
O75367	MACROH2A1	1.18017e+06	510026	1.02974e+06	244614	3.88622e+06	532685	985888	681015	507360	513309	472846	142833	195273	335288	279894	384506	325250	359091	202837	443593	421792	429067	427750	145713	508634	132273	178789	423256	121997	168603	449763	457436	452532	1.10019e+06	1.29643e+06	515994	507154	96252.4	330564	307315	182451	442846	363443	399896
P13804	ETFA	301676	533799	164168	235761	153895	595410	133578	433580	372186	396725	400771	665342	265131	653239	361137	409850	801186	307027	743178	389086	424745	405194	310937	249978	252746	160169	150373	338454	135913	205495	210737	222962	238006	127019	143327	140838	123734	378693	195243	209065	408966	231364	251346	250863
P62316	SNRPD2	44526.1	72547.3	54278.4	50070.2	62307.3	74358.2	21351.4	98590.7	80928	73139.9	88170.3	119462	106087	70996.7	130010	95533.9	100421	99888.2	120826	105479	101629	100834	61291.4	51198.4	90527.1	226495	55779.9	86871.4	195664	182406	93092.4	100041	102491	45196.2	44214.2	33593.9	40559.2	53658.7	59405.2	81124.2	53931	74295.8	51936.2	61292
P12109	COL6A1	8.30354e+07	3.07424e+07	1.96364e+08	5.41641e+07	2.02402e+08	3.52271e+07	3.87161e+08	7.07577e+07	8.14398e+07	7.31766e+07	8.04579e+07	2.00747e+07	2.82061e+08	3.8839e+07	1.37556e+08	6.36707e+07	3.40309e+07	1.80373e+08	1.6811e+07	1.26935e+08	1.17607e+08	1.25564e+08	3.22016e+07	4.97253e+07	7.52003e+07	1.78335e+08	6.35223e+07	4.01693e+07	1.20842e+08	8.71063e+07	9.43537e+07	9.22113e+07	1.01344e+08	2.21169e+08	2.36096e+08	2.94514e+08	3.63161e+08	1.03805e+07	9.92253e+07	6.98357e+07	9.33889e+06	7.62717e+07	6.14251e+07	6.76542e+07
P04350	TUBB4A	23674.2	9146.28	14015	6789.29	27740.1	7787.84	15562	8941.43	13539.3	9357.18	11428.7	#N/A	#N/A	#N/A	#N/A	#N/A	#N/A	#N/A	#N/A	#N/A	#N/A	#N/A	#N/A	#N/A	#N/A	#N/A	#N/A	#N/A	#N/A	#N/A	#N/A	#N/A	#N/A	#N/A	#N/A	#N/A	#N/A	#N/A	#N/A	#N/A	#N/A	#N/A	#N/A	#N/A
Q12904	AIMP1	147249	125274	68442.6	90782.7	83290.3	131564	68103.5	104001	108664	99001.9	108453	170122	99847.1	175223	166635	124563	182136	96920	150872	106378	127521	118117	136236	82074.3	87353.5	50155.6	64258.7	132723	50710.3	58471.8	81310.4	85859.9	100202	74365.3	77659.7	80469.1	97855.3	71149	63680.5	70339.7	65224.2	63408.6	65430	71795.1
P23946	CMA1	3.2604e+06	424021	8.45118e+06	343881	1.20442e+06	240911	6.67975e+06	554542	1.80475e+06	1.51027e+06	1.67366e+06	173154	596650	304705	529741	112000	130597	1.97279e+06	124031	1.20921e+06	1.02885e+06	1.22993e+06	290351	209651	425724	898560	282947	163444	231653	933406	1.09857e+06	1.07775e+06	1.21079e+06	1.38424e+07	1.85539e+06	2.62452e+06	5.04419e+06	450532	1.25047e+06	508731	293743	1.06019e+06	886480	983158
P62070	RRAS2	160688	60220.3	73314.3	106487	59538.3	52147.3	62064.9	98855.9	61729.6	58622.5	61082.4	14639.9	179775	59598.9	167124	71221.1	52372.3	102903	23799.1	94819.8	80437.2	76676.1	29303.5	62724.4	67450.3	65850.1	101754	35555.2	56564.9	73538.6	36639.1	43474.7	37515.8	32465.5	30675.9	38561.6	33590.5	9533.09	27836.7	32006.7	9338.25	24291.6	23715.4	22360.5
Q99584	S100A13	659167	163942	167323	151499	143871	117837	97382.2	124563	155681	140345	149540	324781	166309	192419	675649	242918	225093	178609	266840	230533	238535	207525	185004	102704	130029	98872.3	151091	119231	86685.9	98388.9	181692	155912	164001	101171	59426.9	59628	41600.4	84240.5	63585.3	314975	92120.8	107700	78570	84503.9
P00505	GOT2	331497	907064	160196	260538	167914	931051	213255	677143	552395	556467	585509	326967	325114	1.0799e+06	826521	807725	1.87461e+06	444625	1.33285e+06	590993	703903	699944	444307	431050	329416	141076	95354.2	473149	94429.9	131170	275374	291488	284702	165919	171407	213209	209860	130569	251157	497625	756067	353073	419667	434797
P08758	ANXA5	679435	1.09557e+06	492095	300125	542071	699762	486388	460175	731470	722208	736449	328455	532368	1.48009e+06	1.85302e+06	617264	1.22947e+06	694209	451676	767311	687087	656993	933232	1.72214e+06	393613	435337	256971	645255	456215	408800	563400	619421	620904	581874	703777	441268	597665	324694	763363	1.87255e+06	434530	769135	694298	702761
Q9Y6C9	MTCH2	462040	474696	446396	470049	485113	492356	457525	383283	395886	418107	410824	433222	400567	761282	393257	645969	816769	602863	595015	480402	523254	499681	351601	252570	278351	176230	325837	369310	130355	160812	306961	308283	300459	407612	360795	526792	219766	231891	367179	230032	277430	267886	262648	267095
Q9H3K6	BOLA2	11344.2	22398	4769.21	16263.7	7375.45	25660.5	7344.25	17867	24315.4	17081.8	24514.2	169635	52012.1	86420.7	59757.9	76518.8	83017.3	56603.6	109218	78019.2	61810.3	61028.5	71790.8	77733	61734.8	56867.7	38612.8	53725.3	67158.6	64180.5	62360.5	60395.8	59956.9	30151.3	20478.6	27334.7	39770.7	75509.9	31297.3	19898.9	53643.8	28647.3	30046.5	29208.5
Q99798	ACO2	427611	626816	216670	233385	230937	574750	212037	530075	363480	380354	381955	522465	331363	551649	695665	494004	797205	388161	1.04021e+06	417285	542672	498245	487477	459957	403140	271924	175363	443148	183848	256964	303057	325017	314670	169312	171314	192741	207693	280110	238492	449033	556222	301566	299879	317539
P11678	EPX	2.62268e+07	2.24261e+06	5.29445e+06	1.39877e+07	1.29874e+07	1.18494e+07	1.41886e+07	1.81955e+07	1.08204e+07	1.11181e+07	1.1776e+07	4.38614e+06	8.12656e+07	2.97093e+06	6.10233e+06	2.01622e+07	3.49834e+06	3.88497e+07	998084	1.40044e+07	1.35227e+07	1.45535e+07	2.22669e+06	1.20878e+06	2.19367e+07	1.95344e+07	1.49842e+07	1.2724e+07	1.34513e+07	1.94184e+07	1.3358e+07	1.43584e+07	1.46775e+07	1.91563e+07	3.19525e+07	1.75711e+07	1.00834e+07	2.64994e+06	2.63786e+07	3.06417e+06	627820	1.00258e+07	9.29145e+06	1.03323e+07
P04003	C4BPA	438393	257787	475609	530560	654879	537171	528176	431260	544113	493210	495315	2.21703e+06	949848	707991	962819	650253	892487	867984	1.51302e+06	813207	887716	882211	237319	450956	379896	422239	585713	531292	333432	471167	458052	490849	490515	594487	782113	617146	507813	1.56553e+06	502206	491170	951742	389948	548677	506326
Q9Y6M9	NDUFB9	149978	131032	141345	150123	151975	122760	157410	115419	106744	110563	107985	135266	276280	278943	269621	279515	316145	345552	247145	240123	255821	255423	234799	245661	213957	117147	298226	225692	116855	119916	212197	185772	177639	306505	164458	231626	130925	69590.7	207359	149479	152482	110639	153096	136313
P02794	FTH1	84421.7	275897	48487.9	110615	59382.8	145282	84760.7	124523	144913	144834	147287	286687	137522	230617	337890	371893	123044	161431	290032	148301	168229	165248	211062	128302	89363	51513.8	79765.4	109718	37202.3	51215.7	97861.5	94596.6	103177	73874.2	76908.5	60187.6	58879.5	193990	112468	283138	204599	124310	110162	128696
Q9Y3E5	PTRH2	28273.5	65224.1	26199.9	47292.3	26343.9	63213	20535.1	55545.7	37470.2	43414.3	38350.7	33572.5	40201	52743.5	50114.6	48842.8	62915.4	47192.5	41768.9	43124.8	38525.7	40946.4	30136.9	21721	24352.8	17326	21684.1	33968.5	12027.6	15364.3	19028.5	18736.3	22479.9	1446.7	0	1326.45	0	4704.13	10858.9	7964.15	9435.51	8365.91	9396.38	10263.6
P17096	HMGA1	42334.7	27342.2	47699.6	58655.6	465097	287733	72514.2	295706	48613	75880.1	74167.5	8868.61	10971.2	17800.9	12427.1	15007	33225.3	20452.1	29197.2	63134.9	54433	52141.7	55874.5	63822	377581	57832.5	53178.9	448285	96433.1	62260.7	107804	111958	109363	44067.1	16594.7	26391.7	12062.3	23510.9	20107.1	20471.5	43397.5	57810.7	65925.7	72142.3
P03928	MT-ATP8	62815	99846.9	53102.4	243847	61908.7	127484	44561.7	127325	84234.7	82579.6	103620	#N/A	#N/A	#N/A	#N/A	#N/A	#N/A	#N/A	#N/A	#N/A	#N/A	#N/A	#N/A	#N/A	#N/A	#N/A	#N/A	#N/A	#N/A	#N/A	#N/A	#N/A	#N/A	64339.1	38220.1	47184.8	45454.1	25973.2	59990.2	34001.8	108772	97988.9	70252.6	85944.3
P07237	P4HB	453902	2.32848e+06	283329	608987	303813	1.66321e+06	318318	806634	1.09406e+06	1.0352e+06	1.11923e+06	1.65102e+06	912999	1.83461e+06	1.54508e+06	1.62392e+06	1.95067e+06	947707	3.87198e+06	1.16524e+06	1.64302e+06	1.53204e+06	1.89549e+06	1.41767e+06	655617	511665	380024	1.39821e+06	484053	584077	873997	888111	910558	358106	288786	328063	327595	920858	484008	759096	2.29104e+06	603966	829936	845825
P27105	STOM	1.37106e+06	960136	1.35391e+06	1.90014e+06	1.56384e+06	1.01675e+06	1.19263e+06	950064	882188	998359	885047	1e+06	775903	476641	1.05383e+06	528334	382448	1.01651e+06	407138	626905	632156	700121	501278	536907	482453	427953	832107	502720	285503	385477	521563	545976	595443	1.53823e+06	869842	1.22256e+06	1.05611e+06	538128	661753	695247	278181	552526	483358	515751
P35625	TIMP3	156087	86855.5	672433	159980	157115	161740	504661	147882	204932	222643	217181	94356.2	361773	179690	135770	158794	103556	274409	67955	269999	281431	275156	39080.9	72670.2	74648.8	361529	71961.1	77198.3	412328	189500	109908	118133	130870	462455	195040	267136	509668	60082	148401	59821.5	45188.2	139088	129125	126613
O43294	TGFB1I1	685353	291482	216981	308142	191845	175958	166583	197837	240785	246546	244095	113904	786668	414145	1.39191e+06	761928	326323	627326	131379	464602	458627	497297	179981	191971	120318	240065	184020	123168	196466	230106	137691	169117	169359	77514.7	86092.7	86470.5	99888	41367.9	179433	372768	32832.3	118937	126027	134295
P01859	IGHG2	246691	189362	173919	78784.7	182383	139948	129954	224079	127641	129271	141839	121493	64771.7	200949	349592	83468.7	103194	147718	115867	123633	143214	158902	164829	60827.4	179871	79300.7	69899.3	98958.1	116885	142277	93335.7	104709	98949.5	349253	269485	241239	464005	119415	142622	434615	118608	203593	155174	160313
P50479	PDLIM4	300377	164883	96338.5	114845	69354.1	106571	130747	109086	140145	124488	130368	41712.7	131406	166443	414767	229441	114800	150990	51580.4	170161	162309	158185	198799	184222	118909	233118	119761	128589	236193	240786	142648	148933	155477	48673	66644.3	63681.2	57516.5	56572.5	105801	291085	45433.6	129814	100553	112390
Q7Z406	MYH14	1.07781e+06	1.33979e+06	2.08974e+06	2.06175e+06	1.10665e+06	2.15768e+06	771407	810312	1.27587e+06	1.24962e+06	1.31599e+06	2.13927e+06	2.47004e+06	2.99805e+06	1.07171e+06	3.37125e+06	2.3421e+06	1.66445e+06	1.37845e+06	2.15717e+06	2.03568e+06	2.09165e+06	1.48628e+06	2.29863e+06	885506	1.15608e+06	2.27627e+06	2.60386e+06	1.42442e+06	1.59678e+06	1.45998e+06	1.53624e+06	1.56106e+06	722524	561617	681115	600505	1.07799e+06	829001	407839	751794	1.27495e+06	1.11482e+06	1.19187e+06
P14649	MYL6B	94801.9	61649.4	76104.2	101479	86010.6	49743.8	40494	47987.6	59705.8	49519.5	55028.6	31779.4	48791.5	58230	127935	67501.1	54385	52849	26655.3	61052.2	62877.2	62890.6	89732	88989.5	56089.3	46472.8	139631	59728.6	46550.2	54074.1	70969.4	66063.9	67398.9	43458.4	36138.6	44408.8	37288.7	34500.9	36616.8	56681.3	16366.1	31898.6	32415.4	27486.3
Q01082	SPTBN1	1.86095e+06	1.35169e+06	3.01815e+06	821370	2.47783e+06	1.93458e+06	2.05253e+06	1.46054e+06	1.24773e+06	1.23019e+06	1.25599e+06	1.0467e+06	879053	1.5569e+06	2.20869e+06	1.3315e+06	1.41293e+06	1.3254e+06	1.27284e+06	1.57223e+06	1.47513e+06	1.54791e+06	952498	946797	1.00717e+06	589362	581644	1.44158e+06	759577	726513	882026	941284	936599	2.52218e+06	1.07397e+06	1.50651e+06	1.05928e+06	544234	695024	1.28387e+06	636438	891187	819878	854967
P14543	NID1	3.5353e+06	1.1997e+06	4.3738e+06	1.3355e+06	4.87327e+06	643675	5.91248e+06	1.11187e+06	1.70147e+06	1.56659e+06	1.60479e+06	422367	1.88898e+06	814996	3.99098e+06	979884	718849	2.72537e+06	493278	2.05881e+06	1.83836e+06	1.95374e+06	1.17945e+06	1.38182e+06	1.0931e+06	1.71053e+06	1.41442e+06	649940	1.5041e+06	2.27176e+06	1.75046e+06	1.74542e+06	1.8097e+06	3.52023e+06	4.13194e+06	4.44415e+06	5.04756e+06	454626	1.74141e+06	2.37656e+06	363440	1.45606e+06	1.19142e+06	1.25411e+06
P60842	EIF4A1	180272	297883	139742	240935	169742	271623	142385	183744	265849	238685	256223	518302	262019	311458	170280	310146	283666	236705	685646	240960	335143	294146	199427	328421	121681	170114	170871	195309	248294	164275	173782	185861	167294	138848	125142	168815	154270	309865	163583	132233	424373	129441	212292	201106
P41219	PRPH	1.52543e+06	488931	633278	108704	471510	79547.7	458867	136884	281250	276827	279183	143029	173331	138647	1.93022e+06	92699.3	157058	350727	96341.1	550273	500135	501564	574213	439228	147896	139692	78593.3	74896.7	131241	162757	322837	324509	324433	871623	305134	365202	351605	94425.9	118114	988725	57216.8	290177	213128	231051
Q9H2U2	PPA2	158409	219393	102746	120662	70338	250929	80272.3	202933	166010	171129	177836	172683	103649	158198	182736	138317	392754	131947	337882	152710	192729	171036	214994	195101	179107	97492.7	110734	238747	71041.6	122512	151887	148986	161658	33672.9	20555.1	29310.1	25098.9	65167.5	47203.6	80258.2	163202	61261.6	86159.4	83754.4
P52907	CAPZA1	38370.5	40885.1	28615.3	42117.8	35838.9	38001.9	22533.5	42709.6	27122.8	33884.6	32020.7	45385.9	55736.9	57582.3	73804.8	64016	50354.9	49128	47160.9	46204.3	46514.2	50371.4	46715.7	38059.8	40861.1	59488.7	43176.2	37588.3	51821.6	44034.6	33811	36333.1	36103.4	20616.2	23060.9	20057.4	22156.8	28285.3	27473.4	38539.9	23549	20123	26446.2	29463.5
P51148	RAB5C	17193.7	27357.3	8867.49	21273.2	13127.2	25918.3	12973.6	13171.5	15828.3	16557.7	19738.8	54162.6	195172	89275.4	134951	104803	71586.3	116732	57723.2	123765	106045	121491	57492.2	47237.8	45146.3	48960.4	39827.7	48951.4	53354.2	30810.4	41274.1	53193.5	54109.2	14418.1	16852.7	21348.8	22813.5	12268.4	16639.3	21522.5	13222.1	16149.8	19309.8	16915.1
P39019	RPS19	271343	74866	72548.3	58415.1	96125.8	139197	79883.6	139365	87375	78454.4	90101.2	67521.6	49424.9	65302.6	70287.7	76202.4	51358.4	43380.9	47901.1	45321.5	56944.3	58503.5	31933.9	24298.7	58122.1	28572.2	24324.5	67073.9	40846.5	40054.3	30114.9	36265	38714.4	55423.8	36612.6	28304.9	24038.3	43343.6	33909.8	65587.8	33608.6	37064.6	42559.8	45388.3
P37837	TALDO1	597615	514092	489499	447047	502557	576775	259566	773691	481693	491026	520410	807199	684369	1.33065e+06	624296	1.23492e+06	1.19365e+06	736494	872882	725625	732056	718144	379420	275493	563944	182421	297667	389226	139624	230417	366610	329862	347426	230447	156260	198838	133334	299699	230674	186761	288919	228929	245002	242122
Q15717	ELAVL1	124911	111623	99048.3	89558.7	73317	153951	69349.7	105117	103931	94290.7	109054	111303	53414.4	102060	83074.9	83017.2	102478	59186.1	91040.8	52954.2	65836.8	85174.1	64793.1	41090.4	59379.8	68522.1	45755.3	99359.9	58787.6	85925.7	61262.6	67826.9	65212.2	32896.4	32327.3	30589.9	40371.3	58558.9	43504.5	43044.9	61278.6	43474.8	46767.5	49559.5
P14923	JUP	122688	263190	289274	253051	199715	425072	287885	173323	259602	272511	269196	247144	263313	325120	183036	333913	338861	254091	277686	264798	290369	271868	232191	293124	145367	225806	226757	354531	252887	297119	230917	243279	233044	150766	150822	167532	217338	134010	116151	70870.7	168409	114322	151932	151841
P50395	GDI2	359336	290566	268817	143856	219965	184746	182353	255797	211746	197375	210005	176890	175108	294476	199442	322107	211472	181815	291109	175800	197159	212442	223131	136750	173206	46421.7	79074.6	141494	58642.2	82109.1	118310	146511	146924	104822	76575.9	81090.8	86348.1	34106.9	95029	87652.3	129521	75918.4	95403.4	96331.4
Q14254	FLOT2	799756	396232	1.29791e+06	890273	1.61585e+06	452948	1.63694e+06	531225	539506	520065	537659	441980	804338	503141	703477	747208	473516	1.07632e+06	393739	878374	868956	820348	298012	270530	391669	271640	623144	349263	198803	280975	402730	404845	413075	1.4252e+06	1.50476e+06	1.38814e+06	1.03173e+06	221522	466663	362364	193229	395715	395658	421545
Q15181	PPA1	101703	161841	30583.3	72433.4	37604.5	126552	42869.7	97342.6	104682	98940	107019	161878	85275.6	279499	176778	216257	317208	107944	401417	108037	182148	167832	208025	98840.9	119922	58021.8	96186.1	162159	50831	122881	125727	124805	129115	19501.1	15736.5	32549.8	25554.7	62400	56634.3	82187.1	184680	55684.3	89687.2	76717.2
Q8NBQ5	HSD17B11	134832	187983	166771	233895	166929	234845	185232	219724	192885	201399	190966	545813	367300	397396	235785	439999	435584	373160	417336	256452	317661	319801	189986	185514	186272	131244	196560	223694	123590	129489	179823	162702	185268	176089	120672	151872	91977.5	213170	177504	122302	197475	100681	165402	153158
P60981	DSTN	3.23324e+06	740876	579647	252254	304245	264486	342759	223772	561688	511647	553994	1.0581e+06	517565	1.23081e+06	7.45954e+06	562657	1.33564e+06	635826	808568	1.24581e+06	1.26534e+06	1.36978e+06	964700	706030	232096	136264	213432	311710	149727	255617	545494	540576	608166	1.18199e+06	253547	498822	475343	586631	329917	3.66858e+06	465060	609831	686310	739959
Q13751	LAMB3	285683	296778	1.20796e+06	771470	854140	399207	1.18179e+06	866505	583119	583210	615249	542266	1.21287e+06	272183	294325	614503	379187	1.10993e+06	233395	848099	797770	849485	245769	450851	651607	881326	641500	314200	1.31575e+06	1.01001e+06	499731	553297	542018	722186	1.10506e+06	1.54532e+06	1.7133e+06	296604	632297	232197	174419	534069	458722	470987
P08238	HSP90AB1	267414	423971	419417	249648	397491	390835	575811	235298	343875	323649	343281	197998	203262	314425	168443	194109	228886	193066	407247	240157	228823	247019	319225	228191	203315	253081	169647	291354	220469	242706	251826	256343	266288	266276	227872	322350	341632	278527	242857	177724	481498	233176	257691	276245
P11142	HSPA8	946436	812690	380542	376473	237671	578512	318579	368135	573407	501196	560725	1.57878e+06	615287	1.31844e+06	1.80767e+06	946448	1.45374e+06	538907	1.62192e+06	929996	1.0149e+06	961913	914092	772973	401357	336134	357142	615571	345507	385411	540083	562562	538249	316845	267038	302636	278767	774317	283164	1.05054e+06	822378	439471	508535	501383
P18669	PGAM1	42559.6	28685.4	32227.1	24301.1	43579.9	22939.6	40260.8	34065.8	33783.4	34156.2	18116.3	12632.1	8900.83	27389	23248.6	23663.5	17023.6	11340.7	24770.2	16535.9	21623.5	19673.4	40414.6	35873.9	25075.4	22954.9	14244.4	21307.9	21832.4	21971.2	21785.7	25542.8	26916.7	5543.36	4088.46	7939.26	2983.18	9645.23	4236.83	16730.7	16492.3	10027.6	13076.6	16219
P54652	HSPA2	859385	210101	161333	80038.7	86767	53298.8	81166.3	60100.6	131390	124711	133122	101824	78536.5	95682.4	1.19676e+06	78124.9	87318.8	91892	60690.5	161776	174404	180108	142707	87947.5	38840.7	57225	39995.5	39262	56737.8	42478	84611.8	80183.4	94645	65995.7	57467.8	66739.5	57659	63414.1	31655	525092	37936.1	105765	86882.6	91230.4
P30086	PEBP1	55923.4	121810	40093.8	57906.5	49537.8	74719.8	33648.2	58768.7	56759.9	62913.6	60644.1	30570.1	23264.4	86782.2	65817.9	63927.6	36688.6	33565.6	70732.2	44290.4	49958.1	50151.2	121601	93212.2	46802.8	33017.3	29387.7	74034.2	23772.5	29399.1	51251.1	55949.3	60339.4	17172.9	18976.3	24627.4	19510.6	26574.8	18081.1	60580.7	58263.4	35236.4	34767.8	38436.7
Q9BWM7	SFXN3	340843	648558	211536	800150	240409	549012	176276	399621	365383	454392	395988	169243	456703	505289	350707	602952	407574	497304	185585	376311	338615	347931	424812	435506	268558	371290	545957	312075	303360	186660	311488	285330	310407	296901	146804	219345	98546.6	146005	462611	339150	176561	428934	334590	348357
P62424	RPL7A	683162	873360	333657	453660	1.07479e+06	991318	266007	644061	571395	575504	595364	827744	727996	770775	869674	917847	995282	611328	1.46785e+06	616373	811126	824674	869946	440467	637594	269877	352656	1.01215e+06	357571	360887	522511	537010	572188	173905	129108	149904	133746	251826	159286	213767	430806	197214	226534	252967
O00159	MYO1C	5.59795e+06	2.36908e+06	3.04833e+06	3.50178e+06	3.45328e+06	1.65105e+06	1.25661e+06	1.5205e+06	1.82064e+06	1.77608e+06	1.86797e+06	895856	2.4037e+06	2.26185e+06	5.59067e+06	2.86266e+06	1.61765e+06	2.47684e+06	1.07029e+06	2.70784e+06	2.64047e+06	2.75524e+06	2.35134e+06	2.87692e+06	1.49578e+06	1.21181e+06	3.19519e+06	1.59863e+06	1.18142e+06	1.61334e+06	1.74222e+06	1.85762e+06	1.91254e+06	2.02001e+06	1.36822e+06	2.11781e+06	1.39031e+06	596950	1.2899e+06	3.04555e+06	661700	1.66158e+06	1.39502e+06	1.47149e+06
O94826	TOMM70	766906	675358	601534	646100	661838	539210	686535	676405	592881	545243	616460	472301	484502	1.17926e+06	834367	923477	1.11345e+06	628265	930348	573075	649754	648734	480953	388435	471644	207716	397499	400813	185364	227044	359668	346928	381229	203690	174728	184738	211808	216113	281539	282964	393542	226293	270421	279831
P10301	RRAS	554164	215112	167362	140812	124107	121734	120718	111922	125932	144483	143913	119977	261983	305777	892446	336021	282058	381476	178718	382712	288943	333745	275566	274437	124730	130345	173022	167611	109368	145508	171728	174592	180059	116142	95697.4	146547	150002	26334	86376.9	157971	24743.8	81662.2	65148	74374.2
P62917	RPL8	477212	401205	122223	219195	382374	681597	58838.6	404498	265183	303742	293864	270412	465462	320701	367879	509292	507213	345538	629239	363861	365813	394144	286787	141816	324303	131987	222696	473820	148024	187477	253360	198112	254056	132625	98402	70443	52476.8	110305	125689	157436	288629	111729	154637	142370
P51572	BCAP31	1.77406e+06	1.60062e+06	993166	1.64883e+06	1.03013e+06	1.6489e+06	1.01617e+06	1.55001e+06	1.24876e+06	1.23985e+06	1.30597e+06	1.29494e+06	1.46039e+06	2.43235e+06	1.76292e+06	2.1395e+06	1.92409e+06	2.05524e+06	1.3425e+06	1.81263e+06	1.59729e+06	1.66622e+06	2.25084e+06	1.90947e+06	2.16492e+06	1.26991e+06	2.50586e+06	2.33513e+06	910279	1.31307e+06	2.11066e+06	1.86234e+06	1.90791e+06	2.08511e+06	1.25989e+06	1.11902e+06	751442	700392	1.4907e+06	1.3748e+06	1.03811e+06	1.27206e+06	1.20735e+06	1.21251e+06
Q13228	SELENBP1	177229	190724	252358	359312	204537	109688	175910	272772	150800	146713	157736	72524	110577	120694	233912	96289.2	127218	185222	45854.8	169960	146346	167675	247089	192639	269022	169760	333533	151665	188676	147520	176570	184991	181579	233778	142653	164452	133282	83370.6	138307	211297	56200	170469	130514	141445
P04439	HLA-A	222091	459587	103896	415792	85293.1	387098	130708	515903	283665	306065	316648	286711	450532	495485	259713	459312	592150	425426	509426	343135	348453	381201	441029	419585	524243	177872	390832	291483	117758	137083	324730	321830	331953	196735	145988	138843	133429	131017	266519	137951	317241	209238	215700	254439
P61626	LYZ	118335	107222	159149	102945	119343	115703	228330	170440	157916	144211	154625	814645	402129	182120	246754	252547	222221	343649	873034	257702	320573	338892	122731	146907	204189	254217	170242	147225	266102	209873	194234	191544	196954	190131	201391	201768	264451	232603	145831	145474	342094	78005.7	132306	128324
Q6ZYL4	GTF2H5	105688	29625.8	390800	82642.3	256301	28265.4	562672	36225.8	97224.6	84903.8	90756.3	#N/A	#N/A	#N/A	#N/A	#N/A	#N/A	#N/A	#N/A	#N/A	#N/A	#N/A	#N/A	#N/A	#N/A	#N/A	#N/A	#N/A	#N/A	#N/A	#N/A	#N/A	#N/A	300956	261453	408445	453534	91957.8	62445	30053.2	36406.2	97900.5	67330	87356.2
Q09666	AHNAK	3.96955e+06	1.60576e+06	1.8479e+06	902542	2.14807e+06	1.44313e+06	1.31177e+06	1.69501e+06	1.46031e+06	1.47478e+06	1.46892e+06	2.1891e+06	1.92275e+06	3.31766e+06	6.27168e+06	3.90229e+06	2.40163e+06	2.54783e+06	1.20242e+06	3.02021e+06	2.76005e+06	2.79837e+06	1.71625e+06	1.18158e+06	1.71959e+06	1.5127e+06	927870	1.5719e+06	1.60132e+06	1.30887e+06	1.44763e+06	1.50615e+06	1.53338e+06	939022	1.06912e+06	1.04086e+06	929718	421666	797288	2.68404e+06	323621	1.01821e+06	970688	988379
Q13813	SPTAN1	1.59538e+06	1.28894e+06	2.91772e+06	853641	2.04353e+06	1.65308e+06	1.78229e+06	1.3937e+06	1.0972e+06	1.17896e+06	1.20894e+06	1.0639e+06	1.19053e+06	2.07971e+06	3.7049e+06	1.95416e+06	2.37383e+06	1.86606e+06	1.72435e+06	2.13586e+06	2.1714e+06	2.14025e+06	1.69134e+06	1.71871e+06	1.69506e+06	942624	965301	2.26683e+06	1.13521e+06	1.17279e+06	1.52064e+06	1.54135e+06	1.52455e+06	3.00914e+06	1.3345e+06	1.94398e+06	1.3717e+06	620269	890703	1.86872e+06	831935	1.13906e+06	1.07327e+06	1.06929e+06
P24752	ACAT1	367922	399539	164423	154314	157766	393713	137186	321640	256995	269122	280191	308180	336238	943807	1.00129e+06	602659	1.05003e+06	482427	1.34959e+06	629781	685890	645156	309762	316732	284465	131598	136670	338150	121563	153588	211272	229438	215071	136275	158379	157021	149213	172003	223645	570826	830925	269943	351016	331505
Q96HS1	PGAM5	49386.7	107258	37658	65644.1	47258.9	109883	34032.3	79383.5	75575.3	75175.2	74204.4	150522	94266.2	170024	132364	113655	173181	90751.2	249070	113231	123297	126117	61452.9	42437.1	44665.6	16553.9	46521.2	65163.6	14284.6	34613.1	27511	35861.7	40420.3	38344.6	40366.6	40017.6	37956.2	85321.9	56913.6	61211.7	151674	58501.7	73624.6	74930.9
P14625	HSP90B1	415288	2.16933e+06	222925	576233	302951	1.20807e+06	241174	884597	803205	819305	859921	944854	731946	1.67507e+06	865193	1.16076e+06	1.72487e+06	830574	3.66744e+06	974383	1.41441e+06	1.31179e+06	2.14492e+06	1.21962e+06	952406	421676	537888	1.2597e+06	351661	593026	819228	821242	861158	268141	179388	258654	214906	527136	381638	387812	1.56349e+06	427079	576968	568375
P84103	SRSF3	236590	305982	195595	378022	261707	409097	231920	329329	329954	321874	356260	252589	445052	308148	152173	564412	356060	291728	466988	220909	265942	263461	261571	165985	245485	129810	217039	324242	153153	231926	221979	252736	241531	120043	163831	125922	84127.5	136255	193201	105049	280249	155816	176798	167360
Q96IR3	Q96IR3	24122.9	9398.48	63651	22603.8	53238.2	7186.7	83441.4	17458.3	16763.6	17123.9	21382.1	#N/A	#N/A	#N/A	#N/A	#N/A	#N/A	#N/A	#N/A	#N/A	#N/A	#N/A	#N/A	#N/A	#N/A	#N/A	#N/A	#N/A	#N/A	#N/A	#N/A	#N/A	#N/A	51872.8	50682.3	67712.4	59443.3	27263.3	27091.7	18667.3	10057.5	20334.8	19384.3	20232.6
Q9UMS6	SYNPO2	5.33235e+06	435490	772542	279008	471609	188865	572260	366328	545014	479038	547480	110061	295550	112783	2.99746e+06	159040	191897	288544	114886	596484	608034	598751	233782	265572	142794	142820	96333.1	65225.5	144407	137860	259643	269178	276200	216626	235458	269623	260600	117825	126324	1.47943e+06	79408.5	388295	292828	313636
O15143	ARPC1B	890044	877667	792500	1.4798e+06	1.29842e+06	996638	726738	1.34194e+06	725235	761428	743315	477409	1.04426e+06	671368	575440	986315	576267	933681	406028	711359	641378	734630	897906	844012	1.20219e+06	662614	1.43502e+06	944610	509607	738898	721409	792062	774441	442273	641762	496164	395476	234311	509757	294270	231072	426875	366964	427440
Q9P0M6	MACROH2A2	518755	197004	733130	299352	1.17532e+06	176467	970306	197800	268147	228936	360769	102496	348842	349899	558806	507509	236142	459729	93767.8	375994	318474	469655	188262	118061	205801	108286	209981	132120	138156	208484	221414	211512	271006	772287	966078	709531	892620	63866.6	227868	183140	53732.3	241571	198730	287398
Q8IVN8	SBSPON	181219	80792.7	296517	42089.5	470887	30741.2	519455	71185.5	134228	105543	113679	68186.2	98153.3	82964.9	457255	65364.4	85562.2	276048	80744.4	183955	181765	187386	109743	96296.5	60751.7	76813.1	52617.7	36036	71820.9	233466	130189	135696	151304	585603	397142	297372	537772	56518.8	182705	297004	53333	137571	124307	130886
P62195	PSMC5	195800	182850	104397	123923	114371	203598	97322.8	161565	142158	141266	147946	341294	167253	294599	239783	218888	261157	161623	305258	185775	197826	219093	172596	130383	154452	56620.8	99015.1	181146	86095.9	95280.3	123585	125277	134254	79004.8	68009.1	81182.8	56924.6	119359	76528.6	116197	124100	77981.1	89139.1	92841.9
Q15005	SPCS2	355529	590616	154199	912858	233463	458234	186741	910322	326151	374377	390955	337343	488989	654188	465437	549502	456581	861556	522184	524528	509621	549911	738345	442139	1.07353e+06	281996	949103	501398	217252	323474	454600	455714	495491	576020	164521	191177	130986	174529	529587	224110	328393	319675	325978	347826
Q99497	PARK7	1.27446e+06	600261	127800	300320	151828	417091	67193.5	379303	307987	316482	324161	169218	216417	558466	973972	566184	650521	250898	474428	351134	419237	387732	497283	229379	298508	67269.3	212986	357609	47177.2	95728.9	251197	262441	258700	76389.8	70996.6	90992.6	75499.8	109835	141737	643451	326534	270356	272887	283860
P01024	C3	2.67941e+06	970009	2.98456e+06	1.20854e+06	3.64715e+06	1.51507e+06	2.92439e+06	1.53722e+06	1.7266e+06	1.64696e+06	1.75212e+06	2.76602e+06	4.46467e+06	1.85947e+06	5.01561e+06	1.51075e+06	1.79963e+06	3.14591e+06	2.46469e+06	2.25747e+06	2.2942e+06	2.36085e+06	1.07987e+06	1.65544e+06	1.76908e+06	2.50535e+06	1.28902e+06	1.74231e+06	2.58185e+06	1.7049e+06	1.89163e+06	1.9088e+06	1.98771e+06	2.45547e+06	2.49875e+06	2.21705e+06	2.33798e+06	1.33247e+06	1.68207e+06	2.73629e+06	1.28718e+06	1.39951e+06	1.31724e+06	1.32808e+06
P22087	FBL	338955	406034	288180	357193	454556	480846	187217	518297	328446	343038	368956	370385	299746	479571	243586	357304	493901	255786	458015	282409	291707	296082	267070	240882	362939	199452	214937	359630	240665	249533	218656	246595	243713	123647	126033	78690.5	81444.6	211747	187870	152568	295562	175801	193658	202599
P48739	PITPNB	69200.8	62577.3	41814	28032.5	35949.7	37453.7	18054.2	29939.3	35724.8	37276	35530.8	44715	32981.4	83838.7	71711.6	60419.1	62123.2	46265.5	79060	47392.8	61330.3	58303.7	32604.6	24342.3	13892.1	17105.4	16458.9	15872.9	12367.8	15415	16934.2	18239.4	21114.7	8152.74	4023.47	4575.21	12470.6	3837.22	1893.97	4428.68	7371.28	962.45	4916.4	6729.97
P32969	RPL9	287460	372431	210790	306284	412177	534635	166378	357951	278341	296360	308791	524064	303380	407528	318557	406715	382262	344445	488321	345908	336788	354436	408817	292367	411950	274327	413276	612604	339677	316557	389578	340187	372207	344068	297746	233629	195596	406255	253202	222145	340910	223490	250991	262723
Q9BSD7	NTPCR	158934	158136	116739	163884	127139	170210	71322.9	172959	131756	134261	139881	122518	194400	191273	197391	132879	248239	157540	177486	146866	186011	174393	103753	116425	112764	116412	107581	119197	138697	79845.7	98670.1	88808.3	96518	55170.6	50456.8	47307.9	37960.5	58154.2	76762.2	73572.3	75527.1	70649.6	72357.4	72211.1
P51659	HSD17B4	200858	740759	330820	371365	325368	778505	425690	410738	478312	466418	476219	969703	383972	879342	406871	553707	772052	397060	1.23918e+06	449714	597053	575813	914134	634131	441171	266377	340615	984101	215670	420736	514954	486565	494424	144610	209322	191250	191211	628629	254323	262055	813176	295433	373537	386425
Q6DD88	ATL3	620942	533484	291023	396149	264449	370882	189083	402697	368802	347886	393344	210809	253269	349795	1.04713e+06	406733	331908	372957	303842	328713	299640	324977	520269	698804	358548	203444	352920	337117	216171	203333	309183	322779	358507	172882	136678	140306	141916	214253	270599	842405	232930	299178	252501	262566
O95168	NDUFB4	102465	96959.8	103100	121250	114182	97328.7	98605.5	122819	81763.1	87469.9	90153	45347	102228	93175.8	80814.1	102653	98969.5	124919	61701.8	90966.9	75912.6	91799.9	102931	123327	140058	102896	146480	99223.5	89815.6	101561	105867	94966.9	103460	113929	83971.1	87093.5	59231.6	22659.6	90758.6	61077.7	51626.7	70038.8	54277.6	64218.6
P10606	COX5B	323545	383826	178975	424649	158764	379932	152123	407110	246983	304887	273848	187875	217828	379838	264906	319549	442318	297189	289388	283061	274590	284676	234848	231502	231561	133177	253217	220389	102605	97147.1	174332	175645	186591	156012	95666.9	114542	69753.8	70324.1	151051	126879	108265	140314	129389	133419
P23381	WARS1	594472	589903	189348	439686	279460	547562	75331.2	465087	314273	305568	322322	103044	374561	334886	343037	575143	518865	294125	654784	341513	386849	353770	565547	186848	418844	158112	464184	517527	129833	166421	312582	300012	314321	128484	124575	117455	91245.2	66828.1	204367	256943	451189	204445	257004	237248
P07339	CTSD	240216	912396	262594	299948	357724	445639	218496	386650	363717	364831	381473	253874	294012	570439	246332	651054	554280	262470	525413	336565	350185	379796	1.09812e+06	637256	472439	175415	294285	531390	179443	191992	431421	438968	452517	220088	135795	173989	174064	156533	210789	190447	451880	275292	317719	331148
P07741	APRT	225596	292687	207920	180296	253388	407352	156484	253071	259427	257826	265475	535849	266135	278321	247475	237243	336145	210832	251074	231510	238041	234180	228793	264160	200664	132823	144201	343265	194847	126024	199986	201363	205766	161365	140531	250269	232757	504789	209288	179319	221431	205166	219742	211964
Q02978	SLC25A11	326051	316629	356748	427234	332547	396603	337657	402961	309080	281164	306860	261806	570124	331223	388734	441160	327574	529643	299428	374438	400047	382290	275422	265176	292495	361282	321123	306323	318682	230524	228936	249895	235586	1.08214e+06	1.19327e+06	948686	1.0206e+06	124471	536349	286951	155598	466776	364388	445581
Q9H444	CHMP4B	317489	264631	209310	309419	326762	275590	144274	251170	211821	239566	211507	119082	233019	389623	270398	341975	281110	312261	120980	262793	233727	264940	233313	251553	214160	216882	290528	251707	180065	209897	187202	196966	205845	187096	237784	179792	90353.1	50625	188709	187152	61159	148616	155978	161050
Q8WU39	MZB1	11087	43732.6	8813.44	39058.2	9518.28	14436.9	12628.4	72592.2	11474.2	23381.8	21842	7785.33	47200.1	16678.6	12286.6	22946.7	14928.7	59023.5	23845.5	25895.4	23226.5	25273.3	61435.8	14333.4	103675	28144.1	53338.5	21078.1	31726.3	54211.3	21483	26191.9	30816.2	10576	8455.98	16119.5	16693.7	8808.55	41414.5	11211.2	12735.5	25667.4	14396.9	15015.3
P02452	COL1A1	6.55447e+07	2.40191e+07	2.84126e+08	1.13472e+08	3.34517e+08	2.20697e+07	3.64364e+08	4.94822e+07	7.45737e+07	6.64112e+07	7.63445e+07	1.35817e+07	1.96609e+08	6.19529e+07	1.7942e+08	1.19372e+08	4.5053e+07	1.93347e+08	1.74889e+07	1.66125e+08	1.37265e+08	1.4453e+08	2.4086e+07	3.45775e+07	5.02542e+07	7.25101e+07	1.31919e+08	2.55448e+07	7.1012e+07	1.36807e+08	6.7251e+07	6.72254e+07	8.05405e+07	1.56236e+08	3.53419e+08	1.55252e+08	2.86524e+08	8.04472e+06	9.17423e+07	9.02803e+07	4.75244e+06	7.12051e+07	5.71387e+07	6.67222e+07
O15173	PGRMC2	154970	171368	121090	155156	70608.3	139092	137389	147496	108390	120825	117894	110171	531666	315940	485491	309792	302838	407340	246332	348623	326411	313608	332960	326842	282575	178636	309043	268475	168935	149324	194106	238207	239910	74275.7	66499.1	79067.5	81260.9	38112.8	118960	134868	94596.3	103700	93829.4	99614.8
Q16363	LAMA4	6.46687e+06	2.49186e+06	8.88056e+06	3.75389e+06	8.67228e+06	2.06089e+06	1.08162e+07	2.2604e+06	3.38279e+06	3.2875e+06	3.41456e+06	899070	3.97108e+06	2.59853e+06	6.787e+06	1.85626e+06	1.78274e+06	5.07412e+06	1.03875e+06	3.94462e+06	3.51251e+06	3.79124e+06	1.86588e+06	2.73459e+06	1.76115e+06	2.62161e+06	2.90164e+06	1.62433e+06	2.48924e+06	2.9991e+06	2.61738e+06	2.77135e+06	2.78827e+06	6.31041e+06	6.46875e+06	8.63867e+06	9.53829e+06	831193	3.19903e+06	4.36938e+06	741762	2.88308e+06	2.36522e+06	2.58033e+06
P61160	ACTR2	606499	618056	517274	865771	630244	580117	432385	653879	460531	445233	483044	431142	989418	1.06588e+06	1.04269e+06	1.2877e+06	860645	876254	500478	886076	881082	943206	602018	552938	649738	305203	857512	573375	328790	404822	441289	445160	471394	328131	413393	291942	239739	193920	368966	455977	201644	420827	376669	385821
Q14192	FHL2	110946	199612	72660.1	426101	60833.4	208467	86638	246943	319723	316455	334142	157772	447359	327959	304437	555488	283159	411231	163050	401415	365835	358818	247995	480305	270671	1.68565e+06	454780	266062	1.16954e+06	985344	383900	389470	393584	44761	47094.7	47379.1	65223.9	107899	329647	167796	118314	292050	272776	304239
P02511	CRYAB	2.12752e+06	595282	485459	245478	362984	127473	273260	197061	352959	370205	319448	127473	192494	212597	1.23973e+06	237685	214833	330970	127804	485993	372317	365571	520205	586452	203425	244685	169072	98521.2	231043	239860	326253	281103	331585	195913	247263	206198	178689	116705	196634	889388	83992.6	341147	243370	240941
P49821	NDUFV1	259403	254135	184162	225965	192489	230109	195062	302999	197498	205885	204398	251541	423816	527902	550477	507851	594365	627271	472046	458482	456285	487435	297160	349436	328468	193127	238795	254268	154330	180686	214935	232000	245331	281801	143601	174336	151749	99078.4	269890	222139	200157	155584	194119	192692
O15230	LAMA5	7.26031e+06	2.59212e+06	1.02567e+07	3.03257e+06	1.03135e+07	1.52151e+06	1.44728e+07	2.84346e+06	3.95283e+06	3.83223e+06	3.83364e+06	1.28388e+06	4.93169e+06	2.1727e+06	9.23247e+06	2.79717e+06	1.63477e+06	1.02012e+07	1.16891e+06	6.22537e+06	5.78811e+06	5.92332e+06	2.28255e+06	2.45518e+06	2.44546e+06	3.92643e+06	2.76343e+06	1.38863e+06	2.97335e+06	5.96637e+06	3.5459e+06	3.94949e+06	3.86642e+06	1.20628e+07	1.14637e+07	1.16927e+07	1.59833e+07	1.19381e+06	5.44324e+06	5.49369e+06	841757	3.76277e+06	3.27724e+06	3.50349e+06
O15144	ARPC2	727113	668620	464332	1.0154e+06	752294	529505	241693	614180	434844	464859	444836	352925	447698	586642	650795	714110	556076	519018	308379	536750	527954	531871	653404	648175	618947	333506	986657	501677	334014	421940	474282	466215	483731	362031	313808	335097	196570	160405	321469	389767	210387	433261	350106	375362
P10915	HAPLN1	317015	88282.7	3.84042e+06	147770	2.82252e+06	113924	2.14197e+06	159524	550950	459389	494545	68455.5	507136	90491	72853.2	214630	76051.3	1.75013e+06	109797	1.0337e+06	909584	953729	36898.6	47049.8	81693.8	219871	85957.9	40688.5	130441	158237	645732	592212	592404	1.30308e+06	464138	1.97574e+06	952648	89559.9	346125	59677.3	82194.4	329057	234791	259179
P02749	APOH	196502	265529	79636	86999.8	56217.1	192476	54005	69487.1	197753	179161	170894	128810	110825	402722	871005	119046	314504	94861.4	287919	195803	211638	233351	284742	413262	108553	106111	118187	211673	95989.9	114936	193337	216360	215461	85145.6	58702.5	98041.9	85913.9	73284.6	39039.6	635407	208462	91957.1	137106	142446
Q96AG4	LRRC59	99276.3	250263	78241.9	114854	84941.1	259612	87326.2	177440	148013	146010	148927	256854	305452	592489	450089	773320	498869	306494	541774	364543	388074	378867	272203	153557	224148	173670	153142	296062	159046	137939	184205	182148	189317	33563.8	22885	36809	30609.5	58438.9	56964	78374.2	90385.1	71974	76658.9	79691.9
P62330	ARF6	43424.7	48492.4	50949.9	70185.5	38288.9	54861.6	46267.4	59724.4	45223.8	48537.3	51551.1	97055.1	115605	84411.7	92293.2	119855	93801.2	131688	95787.8	94997.7	105311	98963.8	41933	47760.2	49351.4	33150.6	44447.8	56651.5	41922.2	39499.7	32504.2	31899.3	35619.7	76601.1	74783	81137.5	41701.9	183001	136629	109053	119464	66345.3	130428	134146
P05107	ITGB2	347723	530812	221507	404896	271390	584594	291202	655392	422766	425958	446895	1.60748e+06	658556	607814	365364	776579	614822	693693	816181	542357	604238	619843	544782	424369	687391	376305	415694	573646	282738	298677	423981	433365	458108	238384	188014	213597	225763	762718	369184	202878	449012	261764	331340	339581
P46459	NSF	415482	447465	222116	374638	221858	419359	207034	358339	365763	376727	374163	967510	368438	604342	630003	573662	546991	396138	638196	403165	455205	474590	458136	443751	334859	291029	351902	427582	364410	322806	322400	349595	348327	191436	132448	170295	170981	484350	226750	357824	296575	273085	244629	250479
O60701	UGDH	122772	222420	151754	128595	180091	302518	81351.6	145348	171393	163386	169583	395736	170527	335322	289605	271936	423470	218816	656556	233214	287702	278953	317120	200623	191279	193066	186928	441653	164060	223462	251107	264698	262544	104505	101867	111729	79643	203787	113027	98281.7	333798	90968	154098	139278
Q8TED1	GPX8	101317	415543	118502	364735	110128	280167	100528	138320	247503	216145	232226	65166.7	209531	360430	190171	437782	257020	198795	93741.4	205274	168018	196355	285308	232037	101466	231145	213655	194023	188743	139716	145610	162411	169018	151533	227776	134749	161187	79122.9	319253	271524	156661	362136	287538	327893
P84095	RHOG	179929	169141	162893	155272	122756	174521	121493	228085	142715	143412	137314	381201	196384	152423	172562	210347	177159	164996	177183	155961	173568	158634	159711	128421	194291	96928	146719	163190	113642	106392	138149	122345	135163	103040	82187.7	80890.1	87609.7	258599	120059	118301	118593	114620	109236	111086
P46779	RPL28	419398	399604	142137	256695	482263	723066	101386	462859	329059	333593	351700	453695	259667	428773	497562	407258	407010	258860	451125	334288	363279	367187	407512	377218	453914	240574	280338	696527	312737	277249	342691	353477	353056	125502	119659	93642.9	95381.9	193938	102342	185881	203308	152626	147435	162781
Q07955	SRSF1	213085	116841	104781	211920	164321	225433	141009	234233	153425	167803	184766	292910	1.06773e+06	219030	308817	752856	487991	544448	368869	351230	358954	375721	107462	59617.8	220397	110438	171711	197063	101469	160371	157237	152924	165607	129179	201315	109922	84455.8	47405.1	263861	87334.2	169076	113972	171334	170314
O00299	CLIC1	69558.9	100795	46299.9	70408	36801.4	82437.5	43251.5	60385.5	98523.8	105512	101407	493859	236783	501190	83992.3	242355	210250	137225	324314	167754	198127	207639	110876	153320	66800.2	97795.6	77225.7	99574.6	106187	139554	88514.9	99219.8	108618	46112.6	36691	47016.4	42892.2	152517	52965.6	39250.7	103221	72514.8	72592.5	80245.3
P51636	CAV2	101725	37654.8	74240.5	30658.3	104221	9069.07	49697.2	19864.6	28585.4	31486.9	33586.7	6473.24	41441.1	19871.8	59074.3	26964.2	15820.4	46616.3	5548.74	52894.9	28384.4	35506	27754.9	32243	14603.1	11318.6	20542.1	9728.81	18951	23012.4	24943.4	30841.7	25355.8	126954	44363.3	124647	86397.8	7572.06	44481.5	93565.4	4717.34	37280.5	35475.1	32929.7
P62277	RPS13	321630	214923	147696	166612	261330	356035	93534.1	270201	205527	210399	210392	589520	320134	561559	575599	514743	446285	345472	576393	350302	394805	397966	312240	316257	363239	210418	245859	498515	286897	287400	300337	313777	301518	287446	190456	145924	103809	275965	174604	279885	281636	169665	192257	212698
Q15084	PDIA6	231706	1.24739e+06	90605.7	207987	127148	793486	97809.8	410375	510299	478117	520466	176832	306810	693230	401495	526702	862841	260804	1.46071e+06	294277	496033	475478	1.04458e+06	670543	365469	166237	241358	687640	175861	230452	417190	497716	458479	144092	149237	147824	130078	150085	224138	278482	954414	241433	363967	362653
Q12907	LMAN2	101878	211317	71066.7	195572	60681.7	212552	86587.7	225415	126815	140496	130926	258913	180725	264831	182903	239005	222197	271249	343255	179933	206001	229539	202638	159842	191004	92045	172727	225046	81682	103427	112111	126912	133738	107382	75304.8	89214	99589.9	126025	170613	121416	191857	98435.2	141547	141958
Q99653	CHP1	94864.4	75048.6	53695.1	78519.2	53685.4	63615.4	75617	69647.2	60865	67411.8	60779.9	90466.7	85439.4	107225	116512	140246	109734	93624.2	85115	87401.5	93563.5	85628.2	88986.8	111677	80012.2	60045.1	89215	101005	38146.2	42784.7	62669	84932.1	71655.3	42139.1	44902.3	38656.1	39267.4	69561.5	59843.7	68790	50832.5	55170.2	58718.9	48738.8
Q9NZN4	EHD2	2.09435e+06	682444	579591	268505	440003	194928	315428	230452	387822	384329	388832	183769	304472	335978	2.57447e+06	354090	275092	341608	167789	595126	542614	575219	780928	750223	238357	292111	271914	178454	336793	358464	439309	451515	431595	217010	131941	203824	164924	155927	149942	1.20357e+06	98971.8	327066	265588	272914
P49419	ALDH7A1	324971	287378	253458	173765	192223	305460	180385	191570	215098	201921	212201	266760	194958	354839	338525	326557	402863	269759	396114	247576	276706	273195	259568	173144	179256	89759.9	161563	269406	83490.4	127248	168655	194010	183447	57525.3	46871	72352.3	53783.7	80238.4	98019.2	172132	164271	86992.7	105733	109625
P12236	SLC25A6	22676.9	46246.5	31994.2	45669.7	39550.9	59872.2	16275.3	62315.8	41899.4	42705.3	44327.6	79075.1	119946	104269	67527.5	100527	104905	106926	80383	83058.3	96707.1	88587.4	45084.3	42561.2	53720.1	83739.2	43001.5	52367.7	65635.6	50594.3	38522.6	44867.5	37986.3	21704.7	3719.56	13610.3	9537.11	19046.7	40476.7	36695	30035.9	29634.4	33966	37052.7
P61006	RAB8A	97269.1	134874	78350	151008	95256.7	162467	54055.3	188050	111505	108674	106339	284370	199502	160211	129565	174424	183429	160614	163295	153303	152384	159367	89829.8	74991.4	133252	81123.2	93766.8	107644	65001.7	72951.7	62981.3	79678	82340.9	57413.4	67059.1	56100.8	52329.9	92341	74606.6	52170.3	65708	73395	67638.9	66732.7
O43504	LAMTOR5	11131.8	8467.48	14637.5	7211.91	10016.1	9891.57	13270.9	7295.94	5028.63	8851.23	7666.06	0	3945.42	1501.77	1926.76	3490.13	0	3905.7	1163.7	0	3371.99	2172.4	#N/A	#N/A	#N/A	#N/A	#N/A	#N/A	#N/A	#N/A	#N/A	#N/A	#N/A	#N/A	#N/A	#N/A	#N/A	#N/A	#N/A	#N/A	#N/A	#N/A	#N/A	#N/A
P53004	BLVRA	397661	271436	125356	129676	116014	148976	111908	174451	142546	131244	155872	351453	223379	180809	368638	201564	208983	176351	218982	169844	193306	205124	246081	125758	136599	107056	113546	141899	129570	103777	113826	129906	134802	85050.4	97318.3	97040.6	71957.1	232615	104176	292881	149379	135913	135703	144006
P35556	FBN2	1.86115e+06	1.35138e+06	1.41432e+07	5.8935e+06	6.81859e+06	3.01908e+06	1.74733e+07	7.36704e+06	6.17422e+06	6.17184e+06	6.24996e+06	1.08404e+06	1.68172e+07	2.4724e+06	1.63647e+06	7.63129e+06	4.8335e+06	9.01731e+06	706398	7.54902e+06	6.74929e+06	7.2902e+06	1.22857e+06	2.35719e+06	5.46965e+06	1.92971e+07	4.62811e+06	2.45799e+06	1.14861e+07	9.24703e+06	4.78719e+06	5.25931e+06	5.35425e+06	7.61579e+06	1.43605e+07	1.35735e+07	1.37302e+07	939959	4.8911e+06	853348	611637	3.51773e+06	3.86536e+06	4.26682e+06
P46063	RECQL	246049	349487	248644	305312	236617	284713	187585	438284	256874	270951	277298	580973	4.19532e+06	1.86132e+06	5.00259e+06	2.6052e+06	1.58736e+06	4.93836e+06	596126	3.94979e+06	2.42289e+06	3.25133e+06	458495	543873	770045	541488	1.23575e+06	474058	787020	1.46762e+06	922190	950927	951486	256349	433317	281899	454126	95999.8	165872	179626	104252	126589	145331	167899
P19404	NDUFV2	106382	116090	78860.7	108471	94667.5	106238	93396.9	143236	84417.4	91946.7	94874.5	55591.5	227011	260015	393745	245925	270214	343157	190501	232523	237704	280501	146493	170556	155969	83977.9	110713	115597	78129.7	86518.4	101071	142713	143654	66430.8	47475	53468.6	44171	9684.23	62582.7	74139	46442.1	69269.7	56958.8	61332.3
Q9Y5J7	TIMM9	100499	71335.2	145106	90458	196708	64448.4	238194	83498.7	74130.3	78226.6	80982.8	19388.6	11792.1	27847.7	18234.6	21615.3	19540.8	20085	22289.1	18301.5	17734.4	19805.9	29881.7	35392.2	39969.8	21705.3	35662.4	32781.1	15948.9	20079	26081.6	20356.8	22772.4	#N/A	#N/A	#N/A	#N/A	#N/A	#N/A	#N/A	#N/A	#N/A	#N/A	#N/A
P10909	CLU	1.97455e+06	588622	5.22823e+06	1.21495e+06	3.07069e+06	1.67448e+06	3.49744e+06	1.58956e+06	1.93459e+06	1.91388e+06	1.96263e+06	7.78984e+06	3.75188e+06	1.19479e+06	1.92343e+06	1.12705e+06	1.00112e+06	4.37443e+06	2.37697e+06	2.56379e+06	2.63235e+06	2.96241e+06	495238	880578	1.25788e+06	2.55679e+06	1.08366e+06	1.43804e+06	2.49486e+06	1.76518e+06	1.58146e+06	1.67733e+06	1.69095e+06	5.98703e+06	3.24171e+06	5.16944e+06	5.7303e+06	6.00074e+06	3.30117e+06	1.50901e+06	1.95028e+06	2.14474e+06	2.12528e+06	2.23492e+06
P07951	TPM2	1.66368e+07	3.8967e+06	1.41327e+06	1.85411e+06	855645	524261	115537	351896	2.07951e+06	1.88289e+06	2.05376e+06	127703	256225	631184	6.63274e+06	659274	736978	324019	305038	1.33489e+06	1.14332e+06	1.22454e+06	3.98687e+06	7.01639e+06	367080	183846	1.58624e+06	606413	215227	599922	1.92604e+06	1.97832e+06	2.03981e+06	331667	74695.1	119645	128910	146586	57520.1	8.00406e+06	191394	1.3933e+06	1.20733e+06	1.24162e+06
P09874	PARP1	851377	457554	733601	307954	2.92056e+06	704194	413448	1.66448e+06	431346	522622	535476	302196	361311	551152	657608	537087	723417	410078	924414	563202	621059	609824	279110	172084	989365	214241	198441	441399	174914	216238	354069	338754	332225	241091	283870	155213	159385	171806	176558	272662	372968	229637	258773	278960
P06396	GSN	6.6378e+06	3.52454e+06	2.12016e+06	3.42643e+06	2.64014e+06	1.39257e+06	1.59773e+06	1.38096e+06	2.15808e+06	2.03779e+06	2.18428e+06	753009	1.72388e+06	2.3364e+06	7.67719e+06	2.32816e+06	1.60618e+06	1.59041e+06	843174	2.36405e+06	2.15164e+06	2.18092e+06	3.03391e+06	4.4242e+06	1.17752e+06	969152	2.88822e+06	1.26651e+06	907078	1.4259e+06	1.62849e+06	1.82926e+06	1.78864e+06	1.40683e+06	959398	1.14506e+06	788396	511145	827120	4.96294e+06	459583	1.87352e+06	1.30854e+06	1.44707e+06
P04040	CAT	168578	346667	225541	192898	240032	303615	297696	275598	243087	230356	222217	324696	307749	417187	360030	318672	423815	308814	448769	327614	310129	331991	225912	176925	180256	151239	138163	210216	136120	116502	149385	163644	159635	91258.4	97991.1	108808	122868	109220	129989	160264	188038	113219	142980	135215
Q9Y230	RUVBL2	312668	284437	246670	259100	317588	358081	205715	275590	280877	269642	281266	479003	306441	469061	409854	324521	413787	264583	529403	304440	354824	333921	150512	141600	131992	119014	112230	159532	91108.1	111694	118881	105356	123048	108638	87532	95184.4	79630	112081	95676.3	138797	170051	102213	108169	113667
P13489	RNH1	760888	356107	208259	162161	170050	283627	166494	193167	216753	222554	219274	418963	234081	317481	417286	291257	279219	196320	411884	280629	277960	303169	346933	227443	198945	126623	167588	276302	90183.3	123364	210381	197114	212896	156069	137362	149525	134429	209209	128940	258979	243381	136287	180990	195385
Q9UIJ7	AK3	119445	192811	80385.2	77652.5	63306.7	165594	39856.1	152290	124100	133394	136967	234341	113692	293867	256163	208024	318535	136723	210953	171605	168982	183629	178925	259732	122572	73178	56284.4	158692	104720	84652.8	123840	112787	118771	35648.5	41182.8	55888.3	48512.9	99420.6	57220	95798.9	87096.3	70147.8	78565.2	72420.3
P18077	RPL35A	618750	527335	262301	310845	2.10167e+06	795359	222523	679348	413211	422547	470829	800410	576452	436308	493496	486806	572441	372502	639770	517639	543583	560367	347846	225275	447030	166840	199206	566776	251204	204539	274104	337198	299016	206897	173273	180416	150788	336852	187163	239719	428008	279806	297682	326174
P33176	KIF5B	473623	357940	267909	266923	227657	291688	192643	253051	268024	260083	299223	447054	442412	789112	859164	602237	681126	635365	596418	541883	553825	572702	418145	409831	296769	330426	285491	373075	328547	307826	296631	315690	312565	96580.7	94250.5	104280	89491.2	138632	177265	276796	192093	195846	176887	180840
P00338	LDHA	695322	573444	371758	287179	345831	552049	241949	332012	429910	401255	419160	257392	383971	897721	1.03586e+06	541307	494067	320930	719195	450624	462306	465553	496646	436453	284982	169047	255437	497950	210109	305158	361741	333440	329742	315287	199732	249087	175833	263703	250761	931812	610527	418041	387271	407971
P24539	ATP5PB	501408	654768	304328	668560	300153	674699	210615	682727	415157	447138	432537	266368	334760	454202	457233	428885	424771	505317	442000	384781	394355	374206	571668	451371	588301	297722	567744	612592	213230	334468	377790	413885	399548	315215	192100	173353	154670	205612	498948	443745	451426	385763	379427	368181
P30048	PRDX3	201336	444653	109908	89569.9	70429.4	341966	105664	256927	242463	232819	239569	64783.8	76450.4	180591	258465	176042	391382	82800.4	414644	109608	182847	152242	338231	291669	194266	78451.2	68965.5	258816	52277.2	66133.8	165945	161545	173981	94246.9	66483.8	76523.4	60815	71899.9	93010.2	291810	361651	103558	163816	150158
P04264	KRT1	876052	219306	2.07439e+06	1.04577e+06	1.93727e+06	418354	4.86527e+06	575812	919329	796894	797565	508812	2.01421e+06	295404	1.19101e+06	476053	259943	1.02376e+06	410118	1.3485e+06	1.15868e+06	1.11427e+06	255626	364426	588938	1.31771e+06	1.36787e+06	483334	1.04329e+06	775101	1.14413e+06	1.20365e+06	1.03444e+06	6.94682e+06	4.3515e+06	4.79269e+06	7.12138e+06	418510	1.03571e+06	1.09564e+06	343094	1.35338e+06	1.10859e+06	1.07946e+06
P17987	TCP1	594223	387483	299804	378622	330264	421791	208712	361044	332181	322628	314546	262270	284609	351675	435333	350599	321189	286531	317130	270871	296025	325163	193964	159566	184042	162775	158959	180487	189488	169213	142485	150202	160309	123306	135447	113152	71810.2	188019	196811	311960	278454	225008	216862	253362
O43684	BUB3	113612	131310	181016	212433	144810	173539	96611.7	184501	207860	201113	208025	173928	287396	210954	164269	254236	201188	268798	156859	220868	240330	242102	77604.7	128942	80042.3	287636	85572.6	79086.7	290926	207934	88616.4	98495.2	97963.9	69490.7	73366.7	77370.6	62037.7	134221	187045	119628	127283	210160	178162	194485
Q9UHQ9	CYB5R1	215465	199155	152432	256043	194875	164045	80610.7	277993	136903	161504	159366	175061	295832	303415	306396	427376	244492	339595	186724	226578	226992	245473	260808	219518	350241	132779	333165	210224	176403	155250	199567	221978	222683	158730	82493.6	102731	75517.1	113656	210511	219250	128446	140353	170125	167147
P20774	OGN	1.48607e+07	2.19852e+06	2.81198e+07	533842	7.32196e+07	257412	2.09517e+07	1.18798e+06	6.7501e+06	6.27142e+06	6.00587e+06	271714	625489	2.27796e+06	2.49426e+07	1.0696e+06	891676	6.35178e+06	191808	1.09009e+07	9.69823e+06	9.59408e+06	2.42477e+06	3.28245e+06	1.13221e+06	883863	817560	240856	636373	3.3111e+06	7.194e+06	7.32736e+06	7.05642e+06	3.21312e+07	2.48609e+07	2.32893e+07	3.69045e+07	364597	3.82542e+06	1.55223e+07	179613	7.1506e+06	5.48352e+06	6.04324e+06
P61981	YWHAG	113485	159874	129067	116120	109957	125698	127829	110227	127492	124572	141384	118592	140051	217111	162960	143032	123157	111918	145044	112886	119519	154294	137751	186048	70725	83772.1	66412	97272.4	116531	112259	86736.8	100572	89415.2	40146.7	35588.1	38287	43870.7	67342	52852	96598.7	90336.3	60747.4	72154.8	71021.6
P06753	TPM3	59603.4	79881.8	43780.2	126768	76760.7	86007.4	30239	81946.9	60250.8	64601.5	63640.8	45186.6	197304	250538	213974	303887	238319	183620	156359	194421	175930	176543	109448	106394	98553.5	67126	189219	109567	83232.4	78190	79451.9	87778.4	77544.8	64872.2	37268.2	47445.2	41205.1	20787.3	66205	49985.3	43333	74046.9	58994	64678.7
Q13425	SNTB2	324289	229937	191013	158035	239948	159623	154744	173621	165590	168441	171754	181033	221191	269317	580808	277692	233404	320753	180136	220040	248740	269879	219694	227542	159336	170266	149002	151543	177358	171675	146991	177979	172435	137360	112822	117998	119550	73739	154993	283520	74310.4	137400	124445	136518
Q8NBS9	TXNDC5	116542	783855	132317	243263	134428	287172	129480	362541	298464	290545	301339	128567	209495	404829	353930	280646	472477	314307	860384	244747	345912	325392	535026	308380	263198	169363	171605	236409	215737	264262	199134	240242	228737	63442.2	76358	112120	88007.1	76586.5	178020	158861	420130	115656	165496	177323
P07195	LDHB	926735	730959	211014	188841	209738	449186	119335	255362	328995	316593	343985	179024	158634	545179	625301	192601	472141	178496	684163	290187	348939	333460	587075	397725	203305	122224	135306	377790	90681.4	143670	264728	284676	278793	54384.3	71925.5	67290.1	57650.4	49915.1	68462.2	215998	218462	105606	113418	103907
P12724	RNASE3	2.68852e+06	280550	1.63135e+06	963696	2.93896e+06	1.00579e+06	1.57002e+06	3.06068e+06	962677	1.0852e+06	1.18157e+06	844492	2.80601e+06	382271	743990	238154	209716	1.64919e+06	179781	855440	738585	776341	269779	199427	4.5336e+06	1.43958e+06	1.03465e+06	1.21516e+06	501178	1.30139e+06	1.41556e+06	1.36188e+06	1.49724e+06	6.36821e+06	2.15186e+06	824422	1.19212e+06	897500	2.26511e+06	907285	232092	1.23871e+06	1.03689e+06	1.16904e+06
P09543	CNP	422576	305430	161551	197723	228188	221300	129697	265399	229245	215023	222800	204663	183933	250806	433078	280574	283405	205506	277046	211805	220440	210083	203213	242595	205440	174526	156820	180026	193582	172939	179492	183438	167105	72580	93025.3	71353.6	77904.1	87109.4	111119	239471	121622	101499	116177	106857
P12235	SLC25A4	219985	89786.5	96487.5	43643.4	67658.5	38726.1	53719.1	63987.7	65080.6	65504.4	74822.1	33798.2	70888.3	51316.5	280362	51550.4	59186.4	114908	47584.9	89769.3	89960	88366.7	119323	198474	83059.1	150460	73376.2	60107.3	117404	114594	106708	99259.1	93291.6	115714	84026.5	113458	99414.9	50549	116276	301712	57099.7	115089	96985.6	94984.2
Q6ZMP0	THSD4	284124	221832	784544	672532	678475	401145	639275	673942	519580	519875	527262	184328	1.28107e+06	507338	289128	768039	373019	967286	129331	709261	670671	691281	270412	480523	679915	1.99064e+06	691033	396581	2.02731e+06	971742	670380	620014	627463	624447	440487	344286	521580	115968	505281	170862	102746	366584	359536	375161
P48643	CCT5	798185	461307	308398	445220	364349	386700	305710	368533	365595	349015	384534	497665	472787	606267	898517	593590	667854	485872	664061	439686	544836	547938	375728	302571	283638	210156	289417	328502	276432	232610	249041	261329	286431	110870	111677	121353	110652	288649	173510	348986	265560	168937	231855	231721
Q13418	ILK	2.36181e+06	876882	588902	476566	560034	405518	353505	405315	606744	620104	599539	669823	674960	635042	2.84536e+06	739306	523889	588412	392025	745816	771787	840393	789149	1.15045e+06	348247	566488	361320	350287	625623	517188	532383	553937	589575	233763	207292	220885	220911	320364	279574	1.75368e+06	205542	429294	474080	540303
P11177	PDHB	165894	186613	59981.4	135666	89203.5	174641	45240.8	186961	124713	119903	134840	235493	158453	297958	294046	249583	347432	182857	234793	189952	194742	199109	178388	157012	160689	51833.2	120931	169554	74121.9	74620.2	111661	117841	113572	48333	32038.7	57875.4	57153.5	132565	135539	192507	156556	109584	135698	140811
Q9Y3F4	STRAP	112834	121579	93570.9	93156.9	74586.7	86166.4	90088.3	88423.9	112501	113471	111437	312840	232017	255918	291952	156219	220870	191908	175114	247459	288167	236328	193762	259511	119794	296447	131618	143015	278519	361221	143039	169087	169265	65685.1	48138.3	59012.7	64640.7	133506	79081.1	116147	81539.3	87480.1	95135.2	94823.9
P10599	TXN	33755.6	158155	34301.4	50374.2	32856	137930	57599.3	61564.1	94552.7	94955.2	89437.2	93875.3	61176	262986	177968	176231	211605	100673	389458	115019	159697	166251	115526	112721	35691.3	24611.1	20671.7	99288.6	22313.9	35224.2	58060.8	64445.5	66797.7	66429.4	42234	77643.9	75480.4	60088.9	64628.7	113065	294521	84594.8	118013	118541
O43795	MYO1B	743152	1.04984e+06	763141	3.13616e+06	934695	1.44537e+06	374872	897901	929974	906439	943042	794685	1.67093e+06	1.50738e+06	583973	1.97749e+06	1.21773e+06	1.12716e+06	666460	1.18917e+06	1.13282e+06	1.19406e+06	770210	616297	665481	544613	2.09821e+06	1.03677e+06	553173	544426	690250	710103	706056	646620	522608	671660	458829	316934	578850	279976	331984	653744	620299	676933
P16615	ATP2A2	477294	678189	289951	753666	317105	579423	265052	536718	485273	454966	525132	625358	881708	960543	912767	893670	821888	1.12762e+06	1.12313e+06	769946	793719	801135	787531	628027	580553	331071	738760	627565	302906	356098	496703	520649	518325	420485	257282	286127	291520	276819	606521	503642	608149	405021	425594	436969
P22626	HNRNPA2B1	143267	181377	155869	308921	201159	228811	234557	384076	417011	433136	387735	807459	487782	479845	357760	509081	396685	420179	541827	472210	500419	472162	144683	443243	290655	698705	327185	177669	844121	1.27736e+06	274232	364403	351104	184455	176142	163838	176427	374533	240967	220487	281296	280688	278208	276339
P57105	SYNJ2BP	114318	103174	64070.3	97472.4	59761.9	93386.2	70049.4	80184.3	89457.8	72547.3	79468.5	51753.3	48391.2	61904.9	86979.2	73323.6	55259.5	56934.7	54742.8	46229.4	50751.2	54190.8	74573.9	72553.5	59021.7	57147.6	73235	68479.7	39666.5	46308.4	48641.4	56416.4	53803.9	36619.5	33699.7	46420.5	32076.2	33623.2	50891.6	67476.9	41997.1	39030.6	41528.4	46036.6
P62333	PSMC6	305982	321584	172212	241980	157828	334549	128197	268895	274259	240457	245425	471744	284445	334104	310758	289604	363113	232216	437177	264880	283394	286640	229887	188324	217955	154102	199342	248477	177499	187835	189666	198023	198857	66566.5	79206	83448.4	68896.2	136272	74829.1	108567	146012	75408.4	94175.5	95141.2
P78417	GSTO1	219275	301416	121109	145789	98414.5	167902	110836	133058	155309	165446	175469	485565	156574	302824	281290	229399	194160	167224	258167	202149	198059	219299	220340	140545	96607.4	57769.9	94226.1	136313	61588	86544.9	104786	117031	129517	48846.5	28982.4	44164	52720.9	108444	33629	73876.9	57382.8	56062.7	49621.1	52558
Q7Z7H5	TMED4	66775.1	127357	35442	125290	43282.4	157668	37777.6	125885	99192.5	102213	95668.7	157660	108652	203762	114126	204622	193013	160579	156263	132340	134035	142375	121695	139737	109585	63963.4	117729	177373	59093.6	67511.7	98662.4	102827	102967	42077.5	14417.6	19562.5	14077.8	59458.9	65426.4	38229.5	59831.5	60745.4	45522.4	46019.7
P23142	FBLN1	617125	629882	535244	1.13191e+06	486449	571581	512147	496959	899900	884581	896950	374812	1.62678e+06	1.20537e+06	1.81412e+06	2.75695e+06	1.04931e+06	1.38769e+06	520513	1.23574e+06	1.16807e+06	1.30689e+06	768400	1.44515e+06	593032	3.75105e+06	1.40076e+06	690409	2.10006e+06	1.89657e+06	1.0429e+06	1.13525e+06	1.09388e+06	332988	291957	347628	386658	137590	550809	1.05902e+06	184318	630341	587763	628637
Q96KP4	CNDP2	141716	237427	86157.1	109940	86263.4	301803	94704.7	156726	113345	117046	124536	96918.1	106454	194573	136939	151385	150867	111820	207497	134076	166459	158642	204384	73852.1	131890	54859.2	80600.8	246571	77010.1	67647.7	106633	108550	98089.7	57258.1	33955.8	48526.8	51526.3	63992.4	73516.8	95972.7	152368	99031.6	107578	112477
O94905	ERLIN2	725253	535977	683432	678177	809833	493090	463218	382449	458538	460264	483096	558915	804692	888164	1.51255e+06	1.25194e+06	1.34129e+06	1.16806e+06	879197	1.00195e+06	975202	985806	595326	595624	365264	350442	667062	507664	275171	291784	501886	508332	504437	927594	765941	709110	417455	240916	552467	733246	367856	433582	450987	454823
P21912	SDHB	151000	205831	67557.3	90751	61799.8	232033	34505.6	192148	140461	122216	126510	198820	151615	352658	331956	290337	448576	184487	357175	252332	253130	252733	338529	461109	317597	155893	164098	344195	114252	176980	228528	229675	216024	60488.7	57978.1	67739.6	89996.6	69412.3	88938.2	151347	152234	126622	124810	117866
Q9BPX5	ARPC5L	208052	204514	105825	299395	188759	191350	50339.7	187949	119845	127661	130102	27318.7	65554.8	88086	109692	107598	90304.3	76009	56215.8	87009.2	80993.4	88421.3	135084	133274	131506	77519.3	198443	119159	43500.1	76452.3	93067.5	93882.6	95906	38455.1	40150.6	33596.5	33318.3	15759.4	32428.8	56021.4	28464.6	55818	41131.3	46711.3
Q9BXX0	EMILIN2	1.06457e+06	484686	3.08061e+06	1.40886e+06	3.18856e+06	800603	1.61066e+06	1.86114e+06	993844	1.02313e+06	1.07073e+06	428795	3.81511e+06	850971	1.24376e+06	1.30353e+06	701303	2.80486e+06	458154	1.81924e+06	1.62199e+06	1.67773e+06	489039	553722	1.81299e+06	2.64194e+06	1.54622e+06	811443	2.02756e+06	1.84906e+06	1.07257e+06	1.09532e+06	1.10683e+06	2.12679e+06	868037	796618	1.13195e+06	181505	1.10198e+06	624914	206314	716980	674861	704238
O00231	PSMD11	157518	223727	108179	115403	132986	226017	119195	149198	154440	153151	142557	376412	119672	287725	163947	178103	265194	122699	419513	130572	186838	185206	203075	161211	122870	80942.1	109500	208205	102365	100306	144048	145009	148757	69224.9	51519.5	57793.8	64657.9	144504	69707.3	88101.9	151648	70158.1	87184.5	86182.4
P08174	CD55	1.25148e+06	353861	6.82106e+06	572528	4.01991e+06	443266	3.53712e+06	854281	1.03708e+06	932301	1.03258e+06	208686	1.51464e+06	940879	681833	769914	564313	1.88268e+06	375455	1.67356e+06	1.54335e+06	1.75143e+06	270599	424667	597116	1.35531e+06	409773	313426	1.59916e+06	612768	782501	817168	790148	4.49863e+06	1.42691e+06	2.62286e+06	3.27692e+06	198133	948531	349507	243346	942884	833839	970436
P05141	SLC25A5	237930	326309	301771	315609	225372	491720	181119	428718	370983	381296	384553	976498	567230	598487	253257	481607	575175	445111	490019	418514	439776	425391	337537	424683	487199	577064	383439	564038	610775	469302	446485	436670	402520	119473	148698	165134	116020	492868	220316	144394	266470	215418	232714	240209
P47985	UQCRFS1	9406.8	12214.7	6720.51	15327.4	0	12221.6	6896.1	11181.5	3543.9	5925.31	10410.4	20045.4	32190.5	39798.6	41855.1	40423.2	42571.8	40153.7	38440.3	29362.7	39274.3	35142.7	20242.5	22223.1	27417.1	12266.8	21522.2	23549.9	6480.28	12203.8	14240.2	13880.1	17815	7503.55	3127.03	3059.64	0	0	3982.38	7167.65	4224.87	5009.67	4081.49	3525.68
Q92522	H1-10	415837	82027.3	295956	132502	848352	322231	309007	728928	156782	205662	190316	143716	96464.2	104309	114979	304228	193847	96349.6	101010	210277	179960	189275	88342.8	58989.8	620988	90755.9	75951.8	259981	93400.8	90471	151303	147519	158349	133508	83556.3	63485.6	63536.8	48474.8	53773.7	59472.9	58274.2	116025	122928	126225
P53621	COPA	559071	691554	494645	550736	683045	691590	367025	605595	532615	615446	568309	763398	587954	682776	558906	658958	580938	612103	905232	502700	639946	604858	498551	440572	428269	287748	323726	483269	418973	360036	388468	458282	433399	343888	320287	390397	317060	497048	450012	387036	691503	296247	428274	428812
Q9Y3I0	RTCB	401254	319015	220112	220179	273893	281208	189945	221790	231869	212481	241199	526724	297814	455388	544568	463840	480922	305921	470927	356605	377608	363225	150020	116198	118805	107958	118928	147726	121204	114196	148513	134456	140982	99755.3	86597.3	85901.8	101916	156259	103351	291660	151718	175657	128516	132563
Q92629	SGCD	408522	245208	247449	163304	204031	96677.3	173612	146366	158719	171353	164705	60617.2	146113	149274	277767	162389	92110.6	259202	54367.6	130371	136471	148356	163626	192996	110903	114305	117175	91637.2	113434	120584	109362	114335	123845	156101	106506	166986	139860	38527.3	160106	166315	32571.5	121112	90954.4	91229.4
Q9NP72	RAB18	152650	152507	77341.7	157511	75485.1	153698	103803	154487	118117	106087	127623	377543	212719	217470	183275	292685	204463	173465	265077	186375	205681	201559	139812	83185.7	117297	83212.4	127287	142179	64130.5	81240.9	87763.8	86830.3	93864.8	71596.4	84756.7	109998	72021.9	143331	89158.3	98171.4	111407	118377	94731.2	97941.1
P12004	PCNA	119737	191561	86214.8	142035	90971	295059	54245	136173	185775	193919	194741	644635	183815	372109	129611	205797	659250	166767	772580	189320	298204	276686	175353	128476	109632	76758.7	119378	246536	71429.9	109661	154391	169977	176104	95576.1	86826.7	107545	78383.6	263133	100936	75597.1	374506	111971	143921	141214
P28838	LAP3	244332	385166	105618	159303	65436	242978	74887.6	179551	179605	179800	182737	308711	371400	323960	377123	319052	372358	313656	360151	326854	326302	329667	314540	192450	176623	146349	139972	215491	131440	146001	176035	167594	168450	73092.1	89120.3	88828	76145.7	115883	90354.5	135341	182969	129482	130151	127669
P11766	ADH5	292145	274614	110083	109970	89184	201209	103581	130852	217130	202041	214288	390935	126693	262747	519940	173052	195503	107978	239012	156748	192795	199914	166097	233436	95888	97947.1	70392.2	141187	121864	144859	123893	124735	124515	97702.8	80077.6	102060	88313.9	279654	86391.3	415927	173322	132228	151591	155666
P28907	CD38	162615	319871	89964.6	449024	113928	221461	84298.9	706600	138829	193606	186855	85675.9	187474	143940	138865	114893	119063	352152	176333	166794	173159	188496	307402	129889	606165	126918	390281	198074	116926	162323	189206	195903	189746	88665.8	55812.5	45767.7	59086.9	31080	156942	68540.6	72132.8	62261	76992.6	86726.4
P49863	GZMK	99339.8	36739.5	135018	66399.2	271447	73238.2	132162	206887	65513.6	82814	81693.1	52394.5	158710	42413.8	44498.4	107346	36757.5	166557	46354.7	93530.9	89244.1	91468.1	35103	33999.2	191543	89885	51162.1	67227.9	45728.3	82399.7	73527.4	72970.4	68020.3	146213	58245.7	42689.9	33594.8	26249.1	71345.2	22479.3	19539.8	50802.1	36819.6	42663.3
P08603	CFH	1.05618e+06	514425	696055	470839	799817	490703	640036	429333	582084	594958	607389	899484	783281	647143	1.71472e+06	568327	704872	663521	1.09332e+06	629090	717554	723643	454593	467680	363969	528386	408724	445761	399439	579504	507826	539733	530993	468157	468559	453771	505342	384251	307339	742863	487934	294518	331067	347852
P13796	LCP1	129966	253793	95110.3	136990	120259	121601	121523	243497	127003	141479	145979	204879	412922	241230	248094	325984	202765	308273	254852	286576	270741	293708	345511	236475	315229	248420	166765	149174	268968	284087	197041	195465	205270	86407.6	144478	116345	121019	96217.3	159055	89180	113754	109538	127354	128763
Q04917	YWHAH	76605.6	136279	76657.8	80208.8	67998.8	121087	59963.6	94057.7	107576	106183	105310	158427	111386	122783	103538	112473	87709.7	81904.7	125947	77054.3	88463.8	104937	138146	151518	87866.7	96122.9	72883.3	125511	150808	146981	102818	109261	115415	24030.1	30029.8	22487.5	28766.9	47398.2	23938.3	32881.3	40422.9	21729.2	28462.2	29199.6
Q9HAV7	GRPEL1	58755	177187	65829.7	58622.1	52413.7	279178	50954.8	135581	118903	127384	147231	58480.2	45540.9	160740	64355.2	92981.6	148991	61804.7	295901	73808.3	104619	99698.1	124805	108904	82079.3	55636.3	38455.5	194104	55078.9	74169.3	87162.1	86335.6	85265.1	90533.6	114842	76838.2	77197.7	52089.7	87312.3	98006	207474	96553.5	94197.5	96352.1
O60844	ZG16	103326	17828.3	1.3192e+06	35587.1	389100	21809.6	329442	25465.1	143449	122995	132595	191251	65357.8	41566.8	39283.7	43980.3	20083.7	462607	26498.5	189697	222719	227716	22898.3	23969	27393.7	63874.5	22763.7	15996.9	48834.7	50405.2	114646	121353	114802	153335	136718	388609	1.29092e+06	81741.1	149927	40569.8	33273.4	102155	81510.5	79277.3
Q9UHD8	SEPTIN9	366595	150132	162824	124900	172509	121444	131369	138583	150609	152116	146207	175279	201049	238919	676609	299017	231894	271076	162872	283465	262973	260330	129700	147394	124924	225464	131855	95221.9	291007	214576	126995	127980	128986	73744.1	69826.8	67221.4	51567.4	95020.8	112379	283413	73943.3	141896	94502.3	113301
P62879	GNB2	118246	107622	39201.1	76188	43173.5	84979.5	35472.8	59664.7	69044.3	68443.5	70157.1	115907	52409.1	96643.7	144804	119282	88326.1	63659.9	86545.3	56720.3	72431.7	90542.2	76011.6	85921.8	45613.6	33203.3	43451.6	55300.8	34093.2	27841.3	56575.9	50328.1	53582.7	65752.2	20406	40680.8	23020.8	52326.7	51226	134145	73244.4	61631.8	69556.3	86044.8
P16403	H1-2	923164	17765.6	240671	43488.8	5.30829e+06	1.01268e+06	151389	1.87325e+06	250929	332469	343441	6410.99	34054.4	23396	132063	37345.5	164542	34619.3	127676	522192	440762	459252	53391.1	43076.2	3.0405e+06	181169	147104	1.84821e+06	93839.9	131198	570181	542042	548383	116218	48002.6	27275.1	29520.8	7780.74	25809.9	141134	104356	474399	419023	419827
P54577	YARS1	355051	382505	185367	218456	166252	405906	180046	291754	299625	284923	303029	752615	264675	597454	564965	488341	374237	258142	662356	300028	379783	374289	269253	147073	225137	94081.5	181928	298961	107629	155423	214870	234400	212047	155042	113491	135078	138551	300509	127960	261808	300789	156760	216705	181841
Q01518	CAP1	433476	620383	327913	244930	273341	412547	256221	307625	328689	337775	348504	320741	216643	463346	788997	382707	413087	234344	347240	312973	314670	331473	358308	342246	200614	96101.5	149269	231452	153930	171764	193585	205901	207951	158499	128910	126738	132247	142371	142875	517432	218566	244164	210127	233276
P21964	COMT	134879	214119	89344	142790	77993.5	182107	61571	153898	121793	122249	132646	304874	129142	190414	157256	192236	212329	144609	119446	112163	137472	139458	193275	133096	136500	44301.2	102032	162256	57751.7	61118.1	116141	107342	104682	41482.9	32291	38394.5	35472	99822.4	63073.2	85212.8	49652.7	54900.8	55129.7	58970.7
P59998	ARPC4	348810	249496	531811	363967	629457	207235	327599	263595	224356	202555	224113	169879	281470	301954	328024	343838	255065	287289	163468	262300	259851	259472	198109	191948	186327	107791	281925	163971	92872.6	125948	141073	144785	146141	468684	357577	347039	367381	85793.9	219834	258997	87703	210151	198750	188459
P31946	YWHAB	102508	133805	89966.5	97022.3	83615	113998	95649.1	118185	147015	121180	132819	189014	141956	314009	164241	208033	230488	146342	165828	147794	147535	163682	152586	257308	110706	87619.6	83148.6	102009	110895	180812	116873	126685	129479	46703	33151.1	37275.3	38533	67033.9	61326.4	81221.8	74482.6	85573.7	80500.4	82297.8
P14866	HNRNPL	275702	409290	181821	296215	167811	526925	191952	399738	390753	396198	403704	798855	466191	615562	350309	621881	643145	410812	679758	415814	473319	484899	335282	218156	309425	243109	213875	364709	287900	355399	287487	267477	310792	144063	156694	160882	131871	334407	207556	164635	438297	194771	254292	281199
P49257	LMAN1	438834	1.00546e+06	337177	1.24794e+06	440794	846701	478001	980589	567897	613428	610908	361468	581921	1.18135e+06	479791	943975	924652	1.09312e+06	839596	769530	735830	774395	981764	647712	978371	446924	1.2902e+06	810631	392288	446268	625691	603168	600805	485066	284200	245709	274865	152700	669197	326523	421783	437148	419637	432783
P60953	CDC42	336521	386025	170523	296693	151303	346763	83567.2	336314	272302	270275	280564	1.01552e+06	378026	788212	641104	760298	705986	425590	600139	436093	500661	478706	273400	186749	219129	75831.9	181900	242647	92061.7	111416	182690	170349	182111	131454	87707.8	96479.7	78755.2	430748	204048	309307	305582	258387	267175	258213
O60687	SRPX2	52352.6	73106.9	71305.2	95618.7	60506.7	94497.4	78045.3	69336	67450.5	83237.4	75802.2	106581	182000	156370	100720	106876	111402	118523	84466.3	105080	113720	120149	73964.8	100215	58136.3	122840	77864.4	85931.2	151988	93182.9	69697.1	61637.5	70801.8	91598.4	86142.4	76454.8	107235	59922.1	65432	41407	34750.8	62209.6	66846.1	60746.3
P27144	AK4	108170	80306.5	25469.3	53938.1	32054.9	162550	6390.78	33357.9	74507.4	77165.2	69455.7	142271	35970.4	153230	139900	99351.8	168081	59217.5	58784.7	91090.1	90808	96213	90243.9	140289	47186.7	59305.9	56491.5	188761	34799.8	86674	91588.3	77510.6	91896.9	58394.2	108504	74598.5	83282.9	113977	77747.2	128928	42953.5	94597.7	86586.8	86939.4
Q9BVJ7	DUSP23	29895.4	32571.9	33263.3	42610.9	31327.7	25724.5	24220.9	30346.5	40564.9	31213.7	36469.8	47441.9	45736.3	33987	23600.4	39444.9	33350.4	39683.2	47095	40193.5	32910	36553.7	10747.1	13329.4	10403	6838.88	17695.8	7410.37	14549.4	14934.2	7840.57	11364.8	11437.3	6016.27	5137.81	4728.06	5015.89	8625.22	8964.96	6940.32	11082.6	4859.55	7734.83	6636.72
P01833	PIGR	9743.05	21099.4	10947.4	12277.2	11653.3	33334.6	6806.92	10723.7	10600.8	13671.4	11284.4	#N/A	#N/A	#N/A	#N/A	#N/A	#N/A	#N/A	#N/A	#N/A	#N/A	#N/A	26422.5	4303.27	8199.09	10180.9	9808.25	34088.1	8612.47	8356.08	13387.6	7808.83	11845.9	13638.7	6345.81	10334.4	9871.94	12675	9637.89	7309.31	6700.04	7323.26	11355.8	12991.3
P12956	XRCC6	691709	797943	409545	571343	613661	736444	195912	686028	522975	519305	558627	683716	632516	1.21873e+06	798809	1.12184e+06	1.46342e+06	574659	1.05203e+06	704409	782451	800596	778347	483342	713787	281196	550402	778887	306033	401399	557688	543921	561990	252294	112485	123923	98326.2	279724	237684	384950	499378	363222	366865	392354
P54709	ATP1B3	170668	341036	124644	275182	89738.2	287861	88945	325815	210526	206965	237507	268583	324372	540280	420634	425773	492359	425299	314630	366064	328018	361157	306250	305807	289018	138269	224429	286389	113867	122374	178543	195168	208804	140291	90741.2	123103	118550	127797	230342	233111	176002	188687	185725	203924
Q05682	CALD1	1.39009e+07	1.56876e+06	1.98872e+06	909057	1.05071e+06	1.28203e+06	729871	1.40498e+06	1.60713e+06	1.55454e+06	1.65572e+06	401246	918495	816141	6.23413e+06	1.32979e+06	1.06451e+06	1.19415e+06	499432	1.84521e+06	1.63377e+06	1.74869e+06	1.47911e+06	1.28129e+06	1.42125e+06	1.7553e+06	786264	1.34754e+06	2.0038e+06	1.7525e+06	1.61516e+06	1.60773e+06	1.67021e+06	297513	333577	324804	386911	267143	599838	4.59876e+06	263999	1.40869e+06	1.09834e+06	1.16048e+06
Q9UHA4	LAMTOR3	5795.44	17254.3	2901.78	9224.47	3397.02	11680.7	3770.45	9789.11	9800.97	7952.41	5389.75	0	5320.96	1889.51	3960.95	6650.57	2988.42	2073.67	3948.42	5417.69	6319.97	3009.16	6990.89	4342.17	3810.39	1644.69	5946.04	5017.44	2088.29	4666.35	1720.63	4424.19	5196.33	#N/A	#N/A	#N/A	#N/A	#N/A	#N/A	#N/A	#N/A	#N/A	#N/A	#N/A
P07900	HSP90AA1	239689	432788	146904	168093	154935	268060	176312	156219	199690	228978	211459	375258	179397	332905	257513	270334	301952	204292	494410	231186	283388	281751	355139	228542	118528	86803	100644	217007	104172	140033	182950	183944	174951	134781	166197	107021	136784	161985	132293	131086	296326	108255	167541	164724
O60664	PLIN3	151588	252098	177577	146051	196524	139805	196036	158258	156278	146400	152190	91212.2	147180	183696	142041	199395	143385	144346	83766.2	158194	133353	141200	218708	132646	128796	149324	97277.2	120176	160118	143874	128061	129579	129919	44187.4	39424.3	37432	46214.5	48659.1	71551.6	74780.2	36695.8	81080.2	64734.3	73459.2
O96008	TOMM40	185692	222225	178634	283738	183465	303922	157510	240077	191604	192642	205624	279923	264962	337255	157866	293037	364127	308088	323161	288032	265968	251963	249121	215901	252704	161102	349883	342752	117984	161475	222251	228787	231081	114997	104698	138390	90286.1	96702.9	98153.6	81724	107095	100492	93441.9	85743.3
Q9ULC5	ACSL5	121503	310805	126120	169318	113023	502167	93250.5	180600	296564	301099	312572	898516	139579	503766	117739	310945	560395	173878	173620	259255	251246	259334	223954	250851	116150	87511	120667	342948	102758	115535	176624	190251	188981	105005	82008.1	98202.6	82375.6	629219	113233	63662.3	93618.4	186388	166761	172897
P61978	HNRNPK	325461	486707	394272	914429	390901	668073	334168	831253	618464	644087	650562	1.00127e+06	1.30133e+06	915879	576515	1.18956e+06	896706	971323	1.06461e+06	844379	913727	948473	524177	725906	730158	1.38204e+06	856731	700895	1.46778e+06	1.8486e+06	586429	686495	646346	244461	412858	270347	190958	551898	734669	319983	670614	559981	659095	679312
O75340	PDCD6	73203.5	68689.7	88272.4	46950.4	72545	69090.3	51217.7	64179.6	61013.8	58560.6	58225.6	88851.1	113314	211159	259092	129693	159235	203272	104666	137789	153452	169120	131190	168386	128100	138442	83694.7	125087	203255	130415	109594	116162	124758	70488.3	61615.5	73274.6	64971.2	22217.9	54427.5	87947.5	33219.6	47797.6	53713.6	57645.9
P12110	COL6A2	8.12859e+07	3.07186e+07	1.80735e+08	5.61345e+07	1.91495e+08	3.61065e+07	3.81604e+08	7.20911e+07	8.11091e+07	7.59073e+07	7.83768e+07	1.58291e+07	2.66949e+08	3.87358e+07	1.18814e+08	5.69941e+07	2.98672e+07	1.68024e+08	1.55878e+07	1.18764e+08	1.05075e+08	1.15768e+08	2.78168e+07	4.37265e+07	5.73535e+07	1.36969e+08	4.54997e+07	3.1472e+07	8.99751e+07	6.64358e+07	7.10905e+07	7.09597e+07	7.25684e+07	2.8954e+08	3.45015e+08	3.6057e+08	4.56313e+08	1.27378e+07	1.29893e+08	7.52276e+07	1.17429e+07	9.5451e+07	7.73312e+07	8.43815e+07
P52272	HNRNPM	438919	506995	252765	387468	401630	658734	251061	632773	506912	479295	504975	1.13578e+06	663067	922297	477865	900142	1.02947e+06	560451	1.09093e+06	546424	665624	714781	716203	621775	860356	515155	546397	849613	474917	642701	624436	599486	635703	226564	287723	215583	133576	734646	328376	301239	826415	393500	469896	505085
P04844	RPN2	589527	1.40919e+06	249770	1.27313e+06	404059	1.09955e+06	215254	1.11085e+06	696330	743018	728659	427493	650213	1.15947e+06	595815	879009	878776	873648	983328	640204	726168	724998	1.528e+06	1.04526e+06	1.22416e+06	369057	1.41249e+06	1.23324e+06	357311	457297	788862	835310	841137	433672	221704	227358	176947	250992	835934	528400	814012	525313	631649	631343
Q13151	HNRNPA0	78572.2	56210.8	45101.6	70900.2	45938.6	79336.3	29342.7	97663.7	60568.9	64674.1	65791.1	89076.8	70691.4	92080.3	77971.2	120025	92455.6	87543.7	95338	93170.5	83644.2	84929.5	56010.6	66653.4	93962.8	133238	79107	69007.4	119215	155702	63036.9	68602.6	65014.1	16859.5	11764.6	19447.2	15371.7	32052.3	27301.3	21616.6	35487.8	25593.4	21522.9	26108.2
O96000	NDUFB10	138168	115079	105862	150211	107865	121962	96673.4	127658	97413.2	101119	99893	99543.8	196697	224892	196328	219553	228388	243107	200962	181608	202703	182815	97507.8	114728	101542	77218.1	156917	108552	66228.4	58138.6	93899	79127.9	91343.3	156938	94739.8	115502	78312.3	46128.6	104732	86242.5	87684	84673	87597.5	86170.7
P55145	MANF	14531.8	71903	17369.7	17429.3	40952.9	58258.1	25160.7	34768.5	43745	41764.4	48226.4	88950.7	51071.4	148323	151543	94284	166566	64194.3	626705	45932.8	162272	126575	116836	66521	46808.7	24112.2	22966.1	96565.8	16323.5	18961.7	65332.3	66807.6	67157.5	25587.3	19522.9	26648.2	46974.9	23240.8	28350.4	27706.2	182992	13239.9	42565.4	40335.1
P42704	LRPPRC	705893	1.74536e+06	437081	720360	467286	2.8338e+06	334742	1.08667e+06	1.37714e+06	1.32837e+06	1.42021e+06	4.48456e+06	998612	2.31186e+06	964340	1.85879e+06	3.66924e+06	1.00209e+06	3.4897e+06	1.48909e+06	1.69325e+06	1.77705e+06	1.58319e+06	1.21673e+06	1.00136e+06	539313	646781	2.60061e+06	490490	760967	1.21497e+06	1.19327e+06	1.25036e+06	373214	361820	435687	379663	1.99828e+06	561044	470574	1.69931e+06	629296	846947	860851
Q9NVA2	SEPTIN11	86434.1	110022	140381	88034.9	139224	85045.2	99842.5	111635	87046.6	100953	92064.8	62063.2	104976	140092	146285	195073	159542	173307	69976.3	193965	149136	141091	56428.1	53042.5	65274.8	124041	54996.6	49241.2	143429	109435	61339.2	63079.3	57393.6	57703	54812.9	60362.5	61214.6	38069.9	115586	103553	45020.6	113771	88371.1	87276.7
P01008	SERPINC1	353332	131621	625794	251773	545029	533846	625034	261288	749131	717576	718691	7.1305e+06	607345	445171	448298	337647	380392	426915	1.77006e+06	540081	754285	709751	163297	296099	256842	405502	346795	570959	560778	405489	571154	583705	577204	616904	626346	750357	827324	4.21454e+06	379478	438758	1.20043e+06	394901	566772	560442
Q15113	PCOLCE	94150.2	86878.7	64288.4	97424.3	62649.5	44563.1	57450.7	47634	84896.1	67206.3	81054.1	89107.9	169087	183485	363017	316380	175995	111115	78173.6	142384	145731	141658	62422.6	64373.1	47464.6	82866.6	74657	48307.9	69090.5	70876.2	72463.9	69187.8	65377.4	43569	49323.4	67423.5	63310	43380.6	39409.3	131255	29762.8	50625.3	55783.3	54136.1
O95154	AKR7A3	10622.7	9026.46	16031.6	19583.6	10430.2	30924.5	6207.86	15790.9	14128.5	16973.7	15294.4	60248.3	41103.9	36798.9	15603	62270.3	49294.1	33996.6	33598.6	37595.3	33021	38732.7	9818.46	11491.7	16932.3	8781.55	16713.5	32450.6	14192.7	11320.5	16872.9	17554.2	15377.6	2279.19	5705.49	4934.03	6083.01	0	3532.69	1506.48	0	3101.23	703.229	1974.81
Q13011	ECH1	384142	471770	289798	313331	304326	463305	217904	456358	368550	350164	406976	229533	306195	507896	444461	475418	889239	434804	761061	456828	491593	516581	417889	480997	455119	296903	372546	419095	299523	916778	376119	412751	445927	316156	400808	346167	450428	146239	329445	266184	509893	373274	357905	388598
P06727	APOA4	119972	56202.7	490515	97308.3	398064	115280	296676	175361	181177	165602	182180	756420	289545	135266	320875	210517	149834	324741	164361	309682	291475	274189	40943.5	115404	125029	127148	85711.4	80470.6	166889	198781	134706	131889	126781	622779	311923	243045	402157	322253	190673	219611	90849	149492	157494	160563
P02743	APCS	1.87675e+06	391053	1.11289e+07	355586	2.57905e+06	169390	8.00606e+06	593030	1.64922e+06	1.51603e+06	1.55995e+06	270728	667022	721389	2.57223e+06	517347	215812	2.79553e+06	190475	2.68552e+06	2.18757e+06	2.27746e+06	498696	871621	691507	2.3876e+06	529857	165101	7.02652e+06	1.60387e+06	1.9567e+06	2.02092e+06	2.01931e+06	5.49159e+06	2.72588e+06	7.44417e+06	1.12836e+07	187463	1.60979e+06	1.68416e+06	121527	1.59816e+06	1.30199e+06	1.39252e+06
P80188	LCN2	24725.6	40401.4	38638.3	58724.3	34333.9	108087	29278.7	88004.6	57715.8	68467.5	61992.1	318496	59119.8	76689.5	33274.4	62838.1	79759.3	43749.2	295959	57457.1	95080.9	101884	46641.1	45585.4	88506.8	51062.7	58581.1	125688	85570.4	32205.6	56595	59142.4	60361.5	77504.9	25910.8	29008.3	36534.8	96820.9	35114.9	20206.8	113355	36431.2	46255.2	42439.3
P61081	UBE2M	109200	71376.6	62173.1	66610.5	43078.2	59448.8	22332.3	64051.2	61787.1	65956.7	69489.2	95181.1	78616.9	80496	102064	78405.3	69529.7	64935.5	128790	63283.1	83226.5	81076	57733	57502.3	52133.7	80904.2	67757.6	48324.8	81955	105600	45227	58156.1	59232.3	34816	40307.3	38587.5	29432.2	70482	53541.7	79438.8	85881.7	64420.4	58266	58845.8
P62263	RPS14	155637	173250	86280.1	121540	180439	279056	89153.1	188708	152821	145518	141806	209980	140470	213725	170146	188249	224461	150862	226588	146275	177147	183005	76895	56105.5	88185.5	86320.7	67653.5	128184	98968.7	90908	75259.5	78919.3	75912.1	111847	118047	92541.8	115830	111496	82816.2	99221.5	127372	107934	103027	126711
P84243	H3-3A	1.33989e+06	294680	2.12896e+06	194186	5.51173e+06	581479	1.81022e+06	1.2502e+06	562375	616508	644625	20563.7	204264	191095	163848	349538	186946	442805	76548.2	456089	426267	436619	151468	49276.4	588644	29933.7	88609.8	282174	18134.6	28570	345824	348952	354381	3.74363e+06	2.94275e+06	588752	551830	28063.9	430821	153981	82808.2	492931	406107	475386
Q96I99	SUCLG2	210028	396675	132874	174073	150649	514224	99783.1	296166	285174	292843	291661	948881	202003	863765	385865	412719	997102	246960	571264	446344	445564	434552	456477	318618	306193	163218	137002	605141	131009	208399	307091	301235	299730	51791.7	59881.9	67795.3	64431.1	304257	101373	169286	203924	167962	175749	182198
P30084	ECHS1	176096	397934	114426	153205	89252.1	449910	102943	315937	263726	260061	291385	589383	299163	536609	639659	572798	931729	398313	814583	521517	525643	510075	539569	502641	381365	162818	169557	641705	146149	230643	358392	349131	370792	51412.5	49919.7	68300.5	72397.8	173215	77724	123055	201986	116617	112125	106597
P36543	ATP6V1E1	20766.6	52907.2	12345.2	33235.2	13873.9	40031.1	10257.3	28144.2	34568.5	24428.4	32588	62105.2	48325.1	80458.9	47340.2	86123.3	83971	46489.7	113468	62290.8	55162.6	63103.1	77938.6	69188.5	53115.1	23997	53763.2	53714.7	32970.8	26781.7	50580.5	45205.9	50101.1	17073.6	14409.9	18758.1	11986.7	34493.1	21454.6	24994.3	61451.6	25208.8	34716.1	29587.4
P40616	ARL1	5474.81	17541.6	6025.35	10084.3	5360.96	21317.2	2343.67	15809.8	12704.1	16433.1	11732.9	75471.9	52907.1	61634.7	29675.9	59742.1	57502.5	66746.6	104068	32396.6	49742.4	53026.9	5421.09	5000.72	6204.6	2156.7	3483.86	7447.92	8113.04	1957.86	4726.95	5822.31	5369.38	2827.65	0	6151.67	0	12990	15380.6	8102.42	20859.9	5953.62	8578.02	12726.3
Q8WWP7	GIMAP1	99337.7	114212	90713.8	125540	142813	147146	125611	217994	95875.4	102163	98815.7	66407.2	217616	114965	116999	218218	139103	202068	121308	151437	166677	158855	90893.9	56677	157018	53173.3	103455	87349	58883.7	52984.5	78516.8	77594.6	78980.8	27442.6	16631	21061.3	17253.2	10924.6	20633.6	12296.1	11837.4	8571.56	18144	20560.5
P37802	TAGLN2	77285.4	142820	155274	94537.3	141075	118674	130395	150980	133066	117779	123700	180434	116746	238025	116814	197283	203488	198235	184790	137618	157928	167137	144464	125975	167846	178965	107298	131861	269701	205788	137448	154043	121311	93071.7	75385.1	89317.7	102746	126906	106542	94764.8	148188	112115	117707	132903
Q9UJC5	SH3BGRL2	12930.7	23430	2545.82	9395.4	7785.74	22019.4	3807.03	5070.21	8817.04	11178.8	11684.1	0	0	15828.4	12703.4	9507.85	13236.2	4579.5	7873.63	5883.04	7565.57	8672.28	8419.73	12992.2	2772.25	3789.86	6385.72	13503.2	5551.39	6229.88	4997.12	5234.97	5509	#N/A	#N/A	#N/A	#N/A	#N/A	#N/A	#N/A	#N/A	#N/A	#N/A	#N/A
P05023	ATP1A1	662672	1.62564e+06	656163	1.07019e+06	683743	2.03196e+06	626845	1.10906e+06	1.03068e+06	1.07575e+06	1.02887e+06	454595	637469	1.29525e+06	903427	899651	1.17585e+06	885333	1.05088e+06	881317	878388	806434	725267	709645	504879	319781	503745	886650	249037	352104	531541	500787	525233	288044	185955	249410	203513	279501	532277	540758	698691	589601	526775	526052
P32322	PYCR1	21989.8	60890.3	43921.9	42909.8	16773.2	63156.7	42307.2	40687.1	57845.5	55605.8	46253.5	88391.9	34946.3	104676	88076	83861	96138.8	51138.9	131699	69143.4	72448.6	66013.4	40875.1	38449.7	36774.5	71162.8	41514.7	38098.4	52119.4	59792.1	37386.4	38381.3	38637.7	33931.8	44705.4	46050.1	42408.3	33029.4	27567	17003.9	47002.9	45366.8	28353.9	25071
P13727	PRG2	8.11715e+06	1.04159e+06	3.26889e+06	6.54807e+06	6.05313e+06	3.8276e+06	8.62129e+06	8.3464e+06	4.69456e+06	4.69069e+06	4.88997e+06	1.43374e+06	2.30503e+07	937300	1.92844e+06	7.78226e+06	931009	1.24185e+07	398649	5.06516e+06	4.43035e+06	5.35324e+06	1.06041e+06	669216	1.0119e+07	4.61322e+06	7.01731e+06	3.22334e+06	7.79803e+06	8.47031e+06	5.76904e+06	5.8694e+06	6.894e+06	8.60006e+06	2.42452e+07	1.18596e+07	5.36142e+06	1.33208e+06	1.30603e+07	1.58274e+06	563434	5.91846e+06	6.03017e+06	6.07453e+06
P51970	NDUFA8	101377	165005	77110.6	98808.1	62046.7	127398	50200.2	217394	121567	130688	137132	34774	86588.1	148253	152528	123214	198280	110602	171405	85385	108979	111534	60957.5	94700.6	77640.6	49824.7	46866	52163.6	46380	44264.1	45251.9	50084.4	50540.6	127676	102869	113148	62811	118024	149557	143032	204754	122256	140484	136143
P83731	RPL24	374076	149386	117007	91096.3	280411	363167	72086.6	220577	168241	188147	175462	259762	239490	337871	354892	301533	307176	228561	299144	262367	303878	278066	135600	92173.9	187451	92917.5	65892.4	282120	139524	95281.5	139183	132522	157770	49849.7	51446.9	41003.3	26593.7	74206.1	34655.6	54809.2	75808.5	43448	47985.7	52706
P62269	RPS18	362149	277160	212900	265486	323363	534870	181043	438040	330076	302896	301349	358972	233057	292244	303741	339769	284872	225355	293703	260986	239193	251215	217426	192611	325336	210731	252620	383475	264055	215258	247398	235369	228130	144532	154570	117590	112382	175195	123953	158335	162786	131755	144824	143276
Q7Z5G4	GOLGA7	31449.7	26455.8	37089.5	54652.8	42201.3	31140.3	45394	34181.4	32180.9	27865.2	32236.6	11349.6	14858.3	13850.7	15216.9	17851.1	14243.5	11818.2	20607.2	8663.73	12768.9	13484.4	21035	26539.3	21588.8	19169.9	50543.1	24802.4	20494.6	31403.1	20689.7	20785.6	21735.1	54222	64302.9	43813	43929	14075.3	43604.5	38489	22608.8	40394.1	31841.8	32271.4
O00468	AGRN	1.10505e+06	546982	2.25072e+06	750326	2.35314e+06	632961	2.15902e+06	697267	742580	781343	771885	348858	1.37768e+06	729599	1.22756e+06	832529	495585	1.98793e+06	581180	1.38251e+06	1.25109e+06	1.36461e+06	486056	591784	641973	771772	794767	564141	784373	1.20832e+06	773204	828326	819594	2.63523e+06	1.91658e+06	1.96031e+06	2.5953e+06	308922	1.06081e+06	825982	343627	1.02941e+06	718916	753542
Q05707	COL14A1	4.84302e+06	1.56262e+06	1.8579e+07	1.58134e+06	3.53976e+07	1.08837e+06	1.31506e+07	4.04692e+06	4.69668e+06	4.48732e+06	4.55244e+06	797602	3.02869e+06	1.91223e+06	3.13248e+07	3.18495e+06	1.25881e+06	7.64422e+06	558931	5.41525e+06	4.51684e+06	4.93582e+06	1.17245e+06	1.62981e+06	3.20203e+06	2.54129e+06	1.38553e+06	816050	2.02358e+06	2.4126e+06	3.68977e+06	3.80076e+06	3.83436e+06	1.05864e+07	7.34774e+06	4.90594e+06	8.11618e+06	1.30076e+06	5.31418e+06	2.39336e+07	546770	5.24197e+06	3.48232e+06	3.86655e+06
P02786	TFRC	278267	691279	235598	402685	219340	1.03117e+06	258595	503686	461762	458817	493873	551925	382241	740430	310781	352949	658935	403054	821425	404038	489727	473711	522018	378509	327655	248448	276059	785497	144772	221260	303406	337796	318615	148960	166218	173420	134960	255894	215757	170501	465377	196054	277396	275935
P26196	DDX6	96186.5	88925.2	129811	147832	120043	109562	119525	107466	90945.5	97588.1	114401	76370	114561	115269	99883.3	144231	124978	166136	118684	106244	122904	126603	103129	120939	119909	216600	136001	122345	235643	209699	106695	135411	129871	71418.7	94229.5	111146	98717.2	54941	129874	94898.9	94734.1	86147.5	91981.7	94919.2
P35998	PSMC2	262543	278094	142487	178185	145391	306614	93444.9	215277	205134	203795	209789	493658	201331	349918	264791	248803	367689	200009	545241	239943	298402	267719	216758	160850	169329	144334	148008	240128	121225	146194	184119	178438	176004	101471	106759	96232.3	71395.5	201298	109221	141204	243772	117293	144727	129253
Q6NZI2	CAVIN1	4.41114e+06	419122	611536	250497	644489	292016	291239	416425	509724	489258	530393	158732	527043	314549	1.51809e+06	654665	413291	491423	172879	759979	648454	648888	407119	462910	353791	276894	223921	225510	520679	265994	485286	454286	463524	242384	170993	183580	171638	78209.1	176957	745602	60058.7	388369	322012	337630
Q15836	VAMP3	3769.59	6638.72	3309.93	4038.01	4520.94	9332.93	11059.8	5680.66	1758.7	4215.15	4956.55	0	4657.61	4733.37	1386.04	4474.77	2446.55	5339.26	2737.04	3745.62	1293.18	3338.35	0	2763.87	2776.42	4064.8	3928.16	3134.02	3240.83	1573.9	2086.6	4100.73	4322.25	1269.01	4185.94	0	0	1554.39	2465.28	1335.13	2646.91	5789.09	2031.78	3469.25
O75351	VPS4B	167328	128417	165238	77689.5	134145	116399	119870	99742.9	106129	101890	103588	93349.2	62553.2	60285.6	104419	55570.5	52107.6	53794.6	74869.4	56989.5	55325.4	67522.8	57885	50508.3	54694	30549.4	29297.5	57225.5	29020.6	48303.2	47258	55186.4	55647.4	27814.7	13718	28056.2	23668.9	35855.4	25822.7	54306.2	38061.1	40361.2	33332.4	32132.7
P51571	SSR4	86258.1	385165	58816.6	367517	66052.4	359379	69274.2	360358	200332	205583	188514	102090	267450	334817	145208	309579	256212	259958	337068	231909	229516	235264	270720	178645	277046	99565.4	288639	267845	74485.5	98771.7	168812	171206	174439	67204.5	69874.6	62774.5	76281.8	51169.2	139858	75673.4	227999	151257	116462	125788
P50995	ANXA11	573519	615961	381427	292001	494906	550985	366968	573145	487602	488578	487375	694026	414548	893735	929388	758267	579251	626557	446543	594173	520718	586040	357108	495114	323852	302917	171135	321574	236753	263202	285753	307941	305930	260023	316304	265041	381428	308951	270626	428861	205191	282012	255914	295806
O75436	VPS26A	91824.5	94493	70308.1	79967.5	57899.1	128455	44580	73798.8	70558.4	81844.2	71565.7	412345	140600	151994	163391	146626	163368	116250	252330	116338	153592	157957	65646.4	78359.2	48473.5	87183.3	51703.6	77463	128542	75110.2	70524.9	67185.3	77735	53376.9	32659.9	37608.2	31927.2	81263.3	47421.3	89506.6	90696.7	96012.6	56320.4	70757.6
P40925	MDH1	477788	317354	198395	100463	135010	189980	140670	181165	193003	186748	196125	48285.5	51668.6	191593	264216	117001	138856	70166.7	146996	102129	117720	108318	190920	205813	122355	63851.5	64129.1	106729	51485.5	65919.3	102539	111634	112477	81128.7	85979.9	95652	85544.5	51922	86404.1	335851	170164	121489	144321	137247
Q6P1X6	C8orf82	34271.9	35273.9	66493.1	60752.3	37291.4	45720.2	73458.5	45217.9	42014.3	44704.3	47600.6	48806.9	129534	77064.5	45014.4	89401.8	60345.6	119175	71595.4	77827.6	91835.7	82184.3	20139.2	37595.7	35786.4	61553.2	35450.6	23498	68320.8	28193	31293.3	25536.5	32870.6	53098.5	57192.5	72742.2	53213.4	24096	51327.7	28992.9	32732.5	30886.8	36900.9	36896.1
Q99828	CIB1	28854.4	42021.8	38502.2	77830.3	32076.3	74304.7	58420.2	44865.1	44083.7	49957.8	55238.6	52648.2	25621.6	48566.5	16334.9	44995.2	42525	20403.3	52708.3	38980	38495.1	34767.6	#N/A	#N/A	#N/A	#N/A	#N/A	#N/A	#N/A	#N/A	#N/A	#N/A	#N/A	11840.9	13746.7	14633.7	12284.8	14136.8	10281.2	2437	23431.5	16086.1	11071	14561.8
P35268	RPL22	124449	118050	49926.7	68260.6	70297.2	158828	65291.1	106598	107759	105295	103670	368899	130153	218284	143527	179006	178521	103265	187988	138426	122170	141684	146893	137828	111003	55318.5	60189.4	201604	86436.2	94253	129454	128456	121040	59326	50302	44767.6	42114.5	96957.4	43135.7	99882.3	69354.3	62435.8	59164.3	65484.3
P39023	RPL3	340987	342525	238612	268860	479216	554544	224578	317140	278431	283741	273089	1.51656e+06	699004	928611	847956	875994	1.01671e+06	587266	1.43513e+06	747768	870843	855748	703011	411810	567863	338997	436317	1.0818e+06	397178	441436	506619	529635	549726	203572	230414	181681	117485	383656	181752	208965	381256	202740	238046	242806
P46781	RPS9	474382	496904	285951	368372	622151	717153	203922	485591	437071	434344	487528	2.04023e+06	1.00533e+06	1.04366e+06	833375	960085	884895	811306	1.27288e+06	735345	830521	872823	710506	540176	683981	405944	440375	1.01034e+06	522007	530359	635394	651727	679729	499589	382411	428145	365681	964757	460241	508120	773447	473211	505775	560720
P37108	SRP14	181321	164093	259371	233138	310323	245212	249192	335345	238224	250103	275099	103113	244408	132246	117159	186875	145473	288702	104614	186920	153909	169835	72760.5	107037	144280	216189	120737	101810	366320	217023	129385	137371	136604	155189	155784	189321	186005	54654.3	156363	77817.8	74905.5	140727	103784	111903
A0A0U1RRE5	NBDY	14893.1	4893.41	38494.8	22857.2	65261	11480.3	73623.2	18102.7	13751.4	17261.7	17156.6	#N/A	#N/A	#N/A	#N/A	#N/A	#N/A	#N/A	#N/A	#N/A	#N/A	#N/A	#N/A	#N/A	#N/A	#N/A	#N/A	#N/A	#N/A	#N/A	#N/A	#N/A	#N/A	98739.5	91335.6	120073	181765	10166	47537.3	28534	3386.85	36122.7	28055.4	28296
Q96Q06	PLIN4	1.65959e+06	329291	559025	221416	293597	136480	446669	174502	283181	273983	296571	37152.3	62961.3	43255.1	759967	49115.1	47613	79446.5	43237.5	155128	130115	143001	66616.1	43290.2	20276.2	27681.5	21872.7	15232.6	25819.6	23517.4	62690.1	54538.4	57725	117717	160467	78510.5	99144.9	68612.7	45807.4	541496	39479.3	119198	103117	111667
Q6UX06	OLFM4	384775	576647	144640	1.22967e+06	91299.6	2.23423e+06	67497.6	336975	550710	527988	543789	1.47253e+06	351445	118181	103709	99759.2	104607	1.04911e+06	124370	536944	443258	451051	317271	79936.5	158976	298514	590134	1.10739e+06	408478	407635	279268	276119	269313	65657.1	81008.4	157987	71123.3	514454	447526	66978.1	65875.1	196157	186282	216190
P28676	GCA	38327.8	39487.9	29787.5	78242.6	23304.7	61325.7	17414	84543.6	97444.1	86694.9	95707.8	944474	236766	82079.5	63951.4	105541	104841	134105	196442	86069.3	120228	126280	24193.7	27893.4	51238.2	54450.9	45871	38366.3	76944.2	47922.7	45698.3	50123.8	52933.3	25658.7	26142	57637.1	19391.8	477738	63113.2	18879.3	101501	40063	56222.5	60738
P26038	MSN	730634	608024	595837	227235	375181	307149	534882	466268	376795	355134	382705	345048	405581	523639	999865	402728	404271	444791	365947	451080	437271	435140	595085	493356	454801	292578	265861	298184	361825	284535	358999	371786	385556	462924	331507	294439	353837	214878	267369	684077	238463	345365	288893	312675
Q15124	PGM5	1.55511e+06	322502	235993	74394.5	82598	39079.4	118798	47154.3	207189	201924	191099	57554.1	99273.6	92464.2	2.69463e+06	62739.6	132682	120023	71086	341376	331902	349393	291999	500462	41448.6	58910.8	39898.3	23576.9	45751.6	70692.9	151165	177316	189405	82548.8	74676	87500.3	69384.4	84708.5	41255.3	1.07715e+06	46472.8	182779	151296	153786
P09622	DLD	937878	1.11193e+06	454779	546811	442583	902525	714380	838444	722878	688723	733757	635639	545522	645160	1.03761e+06	575147	1.04841e+06	476396	847773	547186	641799	572547	609212	667584	431186	238752	283316	507457	183020	211449	420641	473708	400225	150298	135076	168714	128931	174691	235078	591898	551107	358766	345350	352103
P36957	DLST	490476	557090	282412	361254	255282	531519	232947	410505	341249	319495	404164	173487	234062	373191	544679	438312	481258	300251	434627	319548	315465	343983	524214	632978	424099	220602	347712	496587	174847	287038	355778	347166	352159	219378	240785	195798	248611	151992	273503	507393	353606	299005	280047	289222
P18283	GPX2	35815.8	35624	80064.6	110597	97625	108626	50250.5	115958	67734.8	64348.1	58709.3	221771	94612.8	104032	27258	94377.4	104044	112522	38357.5	92166.8	85554.9	86274.9	29861.8	34075.1	103640	48379.2	100464	94547.8	65045.6	109251	51643.9	53767	60111.8	45189.2	36473.1	49048.8	53561.2	115271	69119.9	35807.7	17946.9	62756.7	56795.4	48891.6
Q63ZY3	KANK2	960933	311774	387516	170620	392165	124918	234808	183098	264398	234081	255631	161774	193278	184520	1.74859e+06	287212	197720	315057	108126	348169	316799	325687	223670	207089	119481	148185	78974	75789.9	172343	180317	160812	178897	172487	217428	192425	230293	232133	83606.6	174556	1.12365e+06	56832.8	236251	185684	208478
Q16181	SEPTIN7	502807	289693	441429	263755	378789	219254	181654	327853	294490	275803	290954	206509	327835	383479	812622	473987	392980	525382	210324	468131	417841	424351	275024	343666	307263	547453	236728	222767	683682	515040	255181	264709	276326	117537	99879.5	128040	106368	94035.9	211797	355128	77530.9	202688	174719	189674
Q06323	PSME1	59046.5	227222	74024.4	82347.7	53135.1	83266.6	39190.7	94166.5	85583.9	78670.7	82845.4	108314	118536	224997	160279	239424	207850	163197	465264	139085	183215	191954	154064	67973.3	77332.6	36262.2	60789.9	62349.4	32325.9	51598.6	64228.7	66838.5	70609.1	79322.4	74968.4	65464.9	65128.9	49398.3	81539.2	70042.8	152077	57670.9	86689.5	77618
O43927	CXCL13	30683.5	27058	105998	94645.5	123963	44280	421497	210881	87185	95576.7	98927.7	47982	402860	91590.3	191563	152119	42020.4	1.63022e+06	70236.6	432845	308122	318270	69851.5	178087	430570	439453	198686	94876.4	345979	515640	199816	239700	231946	246237	362604	235419	545210	26690.9	457738	42362.9	31112.3	97437.8	105227	95519
P01871	IGHM	290654	178560	211092	132788	312478	195481	155341	241562	130188	140264	137441	193407	171337	133551	323583	94360.4	161675	211683	219552	210195	204907	201960	159104	91196.7	214325	101704	134945	167150	81255.3	128354	121201	113730	115541	168640	156688	95986.2	157322	106652	115109	196255	119522	96183.3	115506	104260
P51884	LUM	3.49792e+07	7.23209e+06	1.3944e+08	7.22031e+06	1.83998e+08	2.51124e+06	7.68382e+07	7.20124e+06	2.29133e+07	2.0653e+07	2.19657e+07	1.80564e+06	1.31883e+07	6.83215e+06	3.33213e+07	5.62167e+06	3.80822e+06	2.53721e+07	1.6911e+06	2.26452e+07	1.90166e+07	2.02195e+07	4.99776e+06	8.47206e+06	4.54442e+06	8.54954e+06	4.67348e+06	2.18993e+06	6.87877e+06	9.11714e+06	1.57621e+07	1.58196e+07	1.58523e+07	1.00461e+08	5.12277e+07	5.45111e+07	8.28788e+07	3.07717e+06	2.04623e+07	2.69892e+07	798702	2.18669e+07	1.58502e+07	1.72104e+07
P80748	IGLV3-21	2155.98	10182.7	3861.59	0	4275.93	1459.53	4179.73	4248.22	1303.56	1125.8	2043.38	20781.6	39761.4	9029.81	21425.7	9691.01	11841.9	20650.7	15369	24282.6	24660.3	20106.6	15563.9	4370.88	14741.7	7052.9	17158.9	8873.79	14903.4	9842.35	6537.64	9047.35	7400.72	#N/A	#N/A	#N/A	#N/A	#N/A	#N/A	#N/A	#N/A	#N/A	#N/A	#N/A
P42677	RPS27	21938.8	20043.5	15681.2	18277.1	15382.9	28078.3	17324.8	44603.7	22156	23028.6	13957.4	#N/A	#N/A	#N/A	#N/A	#N/A	#N/A	#N/A	#N/A	#N/A	#N/A	#N/A	12503.7	15359.7	23115.2	38827.2	19242.8	20827.8	38626.5	26078.3	13067.6	19476.9	17167.6	#N/A	#N/A	#N/A	#N/A	#N/A	#N/A	#N/A	#N/A	#N/A	#N/A	#N/A
P02790	HPX	447056	315681	228907	152372	229893	210822	180334	187142	219014	234717	230022	274868	241148	307772	471663	233069	393471	208278	357448	226238	253016	250812	255402	215631	141244	145394	101701	166287	87081.1	150772	160387	180609	188624	151360	127579	137018	164833	132863	120475	205044	162869	144472	127223	128349
Q02543	RPL18A	305904	355125	270421	353557	611486	445817	301172	313647	299239	290736	297410	695358	425500	452535	408190	417760	509415	413814	652528	427669	467531	449660	308142	212200	261430	233223	289257	369076	234277	201743	268241	243446	248757	307613	268231	330124	314578	322799	225707	220946	340580	197722	269861	264774
Q9NX14	NDUFB11	64135.1	66178.3	32499.2	79597.2	40371.5	64252.4	30975.3	55847.9	46637.8	51823.1	46993	71901.4	50460.1	122761	87159.9	104017	130812	91882.7	123906	72229.7	84386.5	92748.7	59599.2	52306.1	48891.6	31723.2	75707.6	55572.4	27784.4	33161.4	39151.1	43686.5	48852.4	55232.1	27703.6	29849	9614.88	23541.1	40217.5	24182.6	44548.4	42031.1	38959.6	38153.8
Q14766	LTBP1	849180	1.14181e+06	1.15898e+06	2.82186e+06	941854	1.53066e+06	1.31084e+06	2.96064e+06	2.16457e+06	2.22241e+06	2.21586e+06	588342	4.61774e+06	1.72605e+06	951549	2.86849e+06	1.51156e+06	3.15856e+06	740195	2.51812e+06	2.31707e+06	2.35479e+06	1.0928e+06	1.98177e+06	2.44739e+06	9.55486e+06	2.64851e+06	1.5166e+06	8.47258e+06	5.49092e+06	2.20019e+06	2.1764e+06	2.16576e+06	903659	926178	885994	1.11469e+06	381945	2.19934e+06	496285	543001	1.82033e+06	1.70388e+06	1.82468e+06
Q9HBL0	TNS1	2.15667e+06	651075	694190	368070	789031	305664	592271	397295	524781	506271	521256	225936	510079	436406	3.21424e+06	552423	368036	820346	213792	806599	695330	718799	517315	697697	332688	754687	301240	279091	575214	691211	412668	484280	460465	281897	295965	319359	277395	158924	429251	1.87638e+06	125766	515053	373550	392333
P21397	MAOA	322331	128713	167914	95642.8	119765	277971	65965.7	102155	142356	134926	151693	488413	130541	316681	397817	186870	230979	298518	87490.7	259114	236377	239772	188084	355322	133210	89401	258567	316381	86761.4	178697	174547	202518	189763	129312	44032.6	102473	59337.5	207851	137128	196773	42759.4	125495	111775	134200
P30837	ALDH1B1	670735	1.27032e+06	263632	405823	268900	778362	309158	555890	674692	645892	674705	1.37785e+06	723948	977189	2.02676e+06	689204	1.07392e+06	671460	285541	702869	678384	635693	902750	1.05269e+06	435053	256868	307591	637644	201837	307267	521894	471706	483868	109309	166300	148520	165222	800493	365634	1.33924e+06	117546	460016	358448	386676
P36578	RPL4	584532	534451	150009	208129	618221	680771	147786	385345	317014	327564	333845	371227	286788	408116	435783	341215	556608	242672	764479	295500	410765	407552	592909	303089	411737	163412	191589	752655	210870	217813	373519	383667	354393	122311	137964	119838	79636.5	228656	130049	198274	367660	149729	216597	210275
Q70UQ0	IKBIP	177401	537274	130043	530984	136101	452439	153953	219636	292192	293330	301791	259141	517398	874161	346174	853095	621468	526359	351418	512294	464559	469780	391641	251512	182231	179034	388606	335886	142388	132663	222751	216739	246926	62731.5	61019.1	56432.4	53699.4	49483.1	104628	77336.8	67907.1	109904	102660	109928
Q13423	NNT	1.13736e+06	1.00359e+06	480075	1.19685e+06	549141	870398	542935	1.09991e+06	742274	801918	816034	759712	1.14769e+06	1.68468e+06	1.06228e+06	1.22666e+06	1.22307e+06	1.3897e+06	1.30399e+06	1.01333e+06	1.0154e+06	1.06518e+06	906508	828173	990572	516082	1.05539e+06	793798	386927	479051	706235	691912	699305	1.13336e+06	550344	633334	511764	531882	970632	741079	944325	757757	772644	797623
P27694	RPA1	267384	254367	346738	209315	542349	226512	182975	325135	209566	200013	210823	313858	235236	323074	208227	253781	307004	253084	308812	224981	251257	252156	178082	108328	212535	128060	137157	151582	125219	155899	121094	144745	142381	108693	118135	88359.1	92938.8	118512	108712	77120.5	136984	89756.7	101337	115546
P28289	TMOD1	555701	255073	146567	109631	194517	46599.5	52436.4	61701.6	128329	126743	124971	27634.6	57033.7	62382.7	843154	58831.3	56120.5	84379.2	33929.2	133127	123756	132700	116262	153695	26382.3	21616.4	44017.4	23461.7	25988.3	38632.6	46807.7	64140.1	55375.1	82813.2	35756.3	56828.7	50645	47730.8	57691.3	646680	41821.2	117865	96809.1	105894
Q9P0L0	VAPA	221099	230248	89897.5	151861	114499	207539	80110	172218	112982	119365	120540	56786.8	122259	220335	226882	337639	170568	166319	141687	183490	158466	188732	258908	129311	164388	81478.8	150159	201207	63418.4	70265.1	129701	127075	140065	59414.1	45116.4	31856.8	22897.7	32933.8	84539	126142	78498.9	85059.6	84413	83977.4
P00492	HPRT1	13478.3	11793.1	15746.4	27817.7	11420	14664.9	15118.4	16609.8	17812.3	19607.4	18349.7	28398.9	24950.4	29322	23179	24454.9	18421.7	21268.8	24320.4	19435.2	37668.2	25763.1	13473.3	10342.3	9666.16	23918	16748.2	11969.6	19328.3	16261.3	13494.9	22377.4	14601.8	4731.86	0	1882.16	0	5646.13	1484.29	5941.94	8658.73	3800.44	5248.71	5347.71
Q56VL3	OCIAD2	68772.9	145124	73757.8	93636.2	74866.7	133968	104836	85067.2	121876	106536	114012	155425	112599	185784	186390	129956	257339	123892	394478	150039	175861	178796	124472	78067.4	78046.1	54569.4	65898.2	130661	78640.1	57925.3	92371.9	82193.3	99315.8	56778.2	45779.6	55567.1	39628.2	30569.1	66324.2	64335	212135	32538.2	82186.8	83595.4
P05114	HMGN1	41235.4	16289.4	46818	34518.5	435262	253985	51220	617404	27457.2	75086.1	70304.7	#N/A	#N/A	#N/A	#N/A	#N/A	#N/A	#N/A	#N/A	#N/A	#N/A	#N/A	15204	17146.4	336753	30639.9	32323.2	139777	26351.9	32688.7	54213.3	53202	52638.8	#N/A	#N/A	#N/A	#N/A	#N/A	#N/A	#N/A	#N/A	#N/A	#N/A	#N/A
P13639	EEF2	1.00853e+06	2.12118e+06	572535	1.09859e+06	591207	2.01386e+06	480527	1.24466e+06	1.34356e+06	1.29445e+06	1.36836e+06	3.1232e+06	1.58463e+06	3.29846e+06	2.00522e+06	2.49503e+06	3.17226e+06	1.5852e+06	4.74057e+06	1.82651e+06	2.36344e+06	2.26898e+06	2.81178e+06	2.30698e+06	1.65061e+06	1.38308e+06	1.37032e+06	2.75854e+06	1.49382e+06	1.77956e+06	1.71908e+06	1.83357e+06	1.85235e+06	515833	422466	518755	415287	1.38238e+06	829933	830753	2.20343e+06	812246	1.03201e+06	1.07768e+06
P21589	NT5E	475470	258561	452889	296995	490359	250281	563326	224541	263510	250621	255632	117611	257889	312546	863151	316540	226935	360067	299663	344161	355652	331977	256165	244920	213693	183843	269362	257796	176393	179762	306627	291481	298368	410357	648501	654442	595226	112834	236450	598197	178451	251724	240321	246288
P78371	CCT2	383007	315423	170702	284926	161904	292943	83741	266231	206050	220222	233436	526823	377845	678624	751880	656642	697352	455129	714322	449155	524973	511858	365788	292364	244579	251995	272027	297195	259789	259956	243134	248223	250371	151452	147897	149846	168657	237605	226147	337563	298998	242879	216046	227905
Q14112	NID2	2.39785e+06	1.14581e+06	4.35862e+06	2.63088e+06	5.06553e+06	1.36941e+06	5.46465e+06	1.34813e+06	1.90635e+06	1.80317e+06	1.84904e+06	667443	2.25384e+06	1.16943e+06	2.53416e+06	1.13292e+06	895275	2.32222e+06	641203	1.70305e+06	1.63479e+06	1.70783e+06	796469	1.13905e+06	927496	1.20371e+06	1.64946e+06	986821	1.17229e+06	1.60595e+06	1.28265e+06	1.44607e+06	1.39904e+06	3.46467e+06	3.37241e+06	3.92526e+06	5.01803e+06	486736	1.68698e+06	1.83482e+06	423323	1.39169e+06	1.21107e+06	1.33371e+06
Q96CX2	KCTD12	303312	179592	249859	62210.8	147270	75144.8	133626	93085.4	112830	115590	123749	29865	49157	63789.3	131201	65661.9	62778.8	75840.6	52223.4	69049.8	66731.4	71130.7	108806	109824	64633	68601.1	39148.5	38243.6	79002.3	67654.6	73640.4	82387	79428.6	885998	66372.9	90703.7	99570.5	34845.1	141272	245458	63114.4	107776	117141	126928
O60762	DPM1	253200	398598	272003	416046	308439	379877	373206	532612	342225	353301	348576	407983	511327	448999	479674	515572	411652	454483	511356	398717	419991	430497	394746	433164	430085	422295	318040	313038	431690	305062	318145	296620	296279	159273	168491	168543	194818	142684	185878	116728	251734	171125	182231	199991
Q5W111	SPRYD7	14802.5	21415.6	15123.9	17010.2	14449.5	23928.2	4492.98	13790.3	14997.5	23040.9	16864.6	#N/A	#N/A	#N/A	#N/A	#N/A	#N/A	#N/A	#N/A	#N/A	#N/A	#N/A	17247.3	18905.3	9515.11	11511.2	17018.9	21364.8	11901.3	8139.31	21239.7	15288.9	14822.1	#N/A	#N/A	#N/A	#N/A	#N/A	#N/A	#N/A	#N/A	#N/A	#N/A	#N/A
O14558	HSPB6	305032	94688.7	107448	41695.2	96858.9	30446.4	115658	49752.5	79836.5	73453.5	68724.3	42397.5	40524	41578.3	346514	28927.8	25859.8	54302.3	24450.2	64204.7	59375.2	65071.6	115541	82237.3	26642.7	43385.9	38729.7	25080.3	48398.3	37062.2	77484	69762.4	68680.1	28789.9	31306.6	41863.5	39314.9	36009.4	26302	350458	8683.98	73158.5	42397.8	42277.9
P09683	SCT	5585.16	4392.78	19786.9	17615.7	11202.2	5958.46	17395.7	12864.8	10645	10041.4	7100.06	#N/A	#N/A	#N/A	#N/A	#N/A	#N/A	#N/A	#N/A	#N/A	#N/A	#N/A	#N/A	#N/A	#N/A	#N/A	#N/A	#N/A	#N/A	#N/A	#N/A	#N/A	#N/A	5260.74	5258.23	7221.63	7329.43	3188.75	1910.77	1402.99	1460.02	0	2355.82	2009.91
Q9NZU5	LMCD1	61206.6	44515.6	48562.5	58915	40350.1	60185.7	54409.7	67216	45369.6	47706.2	51306.3	74894.5	217272	106379	112700	150603	113270	200716	80679.8	176790	154934	153692	39993.7	27936.1	52939	52878.6	45010.1	42220.8	52963.2	58960.7	27934.4	40422.1	38546.3	4764.04	2075.77	6624.47	0	3846	8359.24	6411.02	4481.45	9338.64	6120.16	6650.14
Q9Y673	ALG5	91892.2	215977	84716.4	266789	100155	184723	42730.2	295337	126692	151891	149251	127085	148875	137776	98722.8	112441	144846	171459	195582	118751	130552	118364	164727	121628	202671	67028.9	184543	138455	75688.8	77546.6	115487	107121	117069	69073.8	43338.8	66262.9	48532.3	69966.2	134255	63525.8	130039	86423.1	90018.8	83522.2
P46109	CRKL	18682.4	21775.7	33343.5	32900.2	30466.3	20916.4	25759.8	32625.8	28201	30919.1	31607	33041.7	48665.4	46051.6	44999	49838.2	52315	55001.6	38386.4	56218.5	45381.8	47904.9	35625.1	55110.8	45054.5	81684.6	102652	42556.3	98577.6	133513	49992.2	43948.2	41566.7	13293.2	16933	17531.4	17484.3	10800.8	17554.6	21263.8	14692.5	23214	18826.5	21862.3
P61020	RAB5B	52987.7	44816.1	24982.9	24250.4	28875.7	30395.1	20516.8	33382.9	28033.1	28523	20479.6	5673.23	1657.58	2362.21	3259.67	5741.09	2609.97	3560.67	4045.66	0	3057.95	5827.21	38205.6	18698.8	23071.8	17658.6	30312.2	24510.1	15841.9	18854.5	19373.4	21133.5	26135.5	6220.54	5609.92	6209.96	6180.22	5785.58	5171.41	12483.6	8202.27	10056.4	7305.31	9805.91
P20339	RAB5A	13997.8	14425.5	13787.7	16636.5	8693.81	18055.3	13671	19328.9	9973.3	13501.4	15111.5	28903.1	28252.9	37772.4	33308.6	38525.3	32408.1	25582.2	25566.9	32296.2	25627.8	27086	32519.7	27391.4	31863.4	16252.6	32411.1	47062.3	15417.9	15707.9	30772.1	27449.6	28319.3	#N/A	#N/A	#N/A	#N/A	#N/A	#N/A	#N/A	#N/A	#N/A	#N/A	#N/A
P63173	RPL38	77879.9	39819.2	50634.9	32436.4	63083.1	109924	42675.3	76435.5	50826.9	62624.7	65999.9	288076	93971.5	105636	121683	113048	89970.8	72106.8	145618	98088.6	105512	128000	51287.5	34378.9	82440.7	62570.6	28022.4	138330	94911.5	72866.4	59264.1	64081.6	73769.2	46575.7	32155.3	34202.7	39682.2	76563.1	25689.8	34847.5	49625.4	26025.2	31970.7	34698.4
Q7KZF4	SND1	583727	940182	361903	574200	430607	820947	432602	705487	659045	668848	676066	1.58067e+06	743773	1.05767e+06	1.22163e+06	899938	973197	615477	1.63092e+06	749972	818606	818766	745592	570344	593955	425596	465994	676245	541174	512903	575866	579238	581099	215027	249360	241582	277371	714944	294827	565860	765257	376935	410126	415396
P12544	GZMA	107531	51889.6	218508	48799.8	382516	72375.4	151721	53132.6	78971.9	73766.3	83096.2	213001	195016	49926.5	93995.6	131381	78326.8	185236	355513	103499	145873	141563	35952.2	31535.4	46035.9	65359.5	33499.9	68662.5	37619.4	58279.3	55964.6	73959.9	66718	111374	64497.9	83860.3	80150.6	64692.6	66598.6	32562.3	118983	32394.3	62737	55237.5
O43598	DNPH1	32408.5	50989.3	43083.2	87291.9	34032.5	66012.8	11167.3	67566.6	45148.7	49005.3	55245.9	47168	46549.3	73166.6	45203.3	86475.7	38679.3	60006.3	25418.2	52180.9	50071.3	55191.6	7142.81	10886	7359.57	17661.9	22591.3	11089	14110.4	9489.52	8200.79	10850.9	6020.76	#N/A	#N/A	#N/A	#N/A	#N/A	#N/A	#N/A	#N/A	#N/A	#N/A	#N/A
P42224	STAT1	523836	832758	190433	457406	177388	561188	159452	550247	521247	517867	533033	622228	525681	580759	435852	668371	593387	583369	1.65358e+06	404987	632045	568256	720534	372643	477792	393086	393457	493264	521999	315083	451350	453558	462221	191541	169320	192808	165103	326555	349455	243590	949380	212588	334334	345154
P06744	GPI	117526	275690	61418.3	112444	73490	306950	68832.9	159269	192059	189387	194591	290890	183839	573181	435266	310246	386892	180754	741281	253803	326005	319787	280509	269308	174628	116975	101990	318096	126920	184199	184832	215237	198954	79525.3	85563.3	78589.5	79805	88793.4	77696	138897	279032	129160	126290	131945
O43396	TXNL1	82542.7	81786.4	65522.1	60508.4	41518.7	93080.4	52962.3	67562	62354.1	56030	64570	90711	84922.6	77991.3	126212	72303.6	94530.4	79187.5	115144	66752.7	79840.8	87106.5	45352.5	40549.5	54798.3	78495.6	57399.7	47051.1	108901	87132.9	75604.4	69321.9	68577.8	21451.5	19184.6	18329.3	15918.2	30897.7	25260.9	43087.3	46304.3	29428.8	28689	31393.6
Q00610	CLTC	1.17708e+06	1.42437e+06	1.03868e+06	697190	1.12954e+06	1.18464e+06	622606	718022	872468	896249	905790	1.08603e+06	686930	1.07722e+06	1.27343e+06	837914	1.07721e+06	762454	1.33117e+06	848334	888110	900629	1.05153e+06	804968	548579	437935	517715	875110	445564	458404	647638	702298	676886	660409	528413	769786	480567	758987	539833	846776	868466	542447	619035	597811
P55072	VCP	352792	586636	260901	246625	202110	306629	126272	397263	321233	336867	332101	585696	372079	983242	750731	516972	739586	452586	986643	533536	596653	599933	692411	568372	501492	317825	320577	378220	324339	444801	408037	429176	436088	229835	194635	213914	227484	292088	314651	504292	703885	328463	398704	395713
O75746	SLC25A12	259914	186236	162026	228335	171556	143271	136708	199348	134549	145735	140603	104081	289525	252977	499216	352192	230516	446910	146559	282977	275702	277677	259844	274905	258419	154644	297994	179369	132952	143932	185483	200780	189160	240029	176616	177616	110276	74007.2	245162	286318	97564	185364	162869	180001
Q15942	ZYX	440383	221276	203240	258884	194995	213831	82218.1	200766	203237	221453	229618	145935	275636	179986	541067	263589	131489	362223	69478.2	332137	235791	278489	168893	221224	172926	416523	228746	178274	489060	520837	160835	194612	184935	66594.5	66067.1	75769.5	74668.1	79336.4	166349	372984	51226.9	197164	142492	161251
Q14847	LASP1	302623	410300	348542	502236	384307	431529	244583	569025	406889	440487	436079	690657	592350	395390	453244	602665	362777	638668	290137	494811	479656	530532	239799	259679	352417	499822	325189	257155	837325	634387	278154	310661	291502	79700.2	98272.1	88763.3	76627.4	521682	271443	243996	219840	208541	251869	349108
P61586	RHOA	143539	140709	85625.9	134806	104666	143696	97460	144764	119815	123611	126398	247877	175168	169255	139940	192537	177994	145764	163942	160833	162237	125982	153179	103761	143029	89106.3	114024	154911	77770.2	89142.7	128731	120367	121719	34824.4	44667.2	34720.8	56861.9	83594.9	36959.2	39057.3	54469.8	50621.2	45492	39687.2
Q07020	RPL18	293066	369648	128894	273810	482943	494295	121242	306846	263401	251335	258334	479047	458857	390678	325333	419869	392871	346982	487208	336154	377165	403447	208982	104402	174531	101531	127766	259262	118049	112611	138695	139694	157332	200335	195143	144396	146921	229730	172566	181064	321966	241528	211340	253430
P55001	MFAP2	744085	809858	2.47922e+06	1.80891e+06	1.90937e+06	1.27194e+06	3.31876e+06	2.48194e+06	1.69985e+06	2.05589e+06	1.56669e+06	469288	2.63675e+06	921219	683225	1.4109e+06	708633	2.32477e+06	379198	1.95908e+06	1.67177e+06	1.71956e+06	833007	1.68493e+06	2.9141e+06	1.15952e+07	2.77679e+06	1.19961e+06	9.30503e+06	5.17187e+06	2.60712e+06	2.48738e+06	2.59992e+06	2.50109e+06	3.67815e+06	3.71945e+06	3.63836e+06	307283	2.34092e+06	575576	347671	1.71264e+06	1.67988e+06	1.84572e+06
P55769	SNU13	136106	139381	106477	150437	101020	198868	86562.5	168215	128900	130872	121272	198878	152760	215682	108053	138023	200697	126414	205358	133293	124122	153493	103812	73939.2	115603	70433.5	106414	143810	94246	108254	99206.6	94182.7	104492	63092.5	62385.8	60900.1	52649.6	120770	92791	86955.1	145481	100286	101201	113973
P20700	LMNB1	345982	569925	282602	447778	374795	734939	260522	952060	357719	438964	442264	503115	563814	1.02778e+06	462328	1.31356e+06	879820	703101	842540	710730	718267	723588	731872	554792	1.09e+06	387374	568537	884430	402017	414395	571645	563162	558073	187341	235953	179599	186666	171360	252815	139687	309331	250221	266562	258189
P38919	EIF4A3	232459	286491	279220	302576	290104	494530	216623	277105	325700	337455	318923	439586	396379	301461	357417	326406	336320	381532	352848	324117	325100	310977	229107	181948	247895	171005	220832	373265	207779	200012	249455	259520	253480	162515	210912	147754	172234	209526	159685	116515	197100	117567	159804	142465
Q9HDC9	APMAP	218041	580700	138266	306218	141145	572651	159468	577268	428155	448597	438169	1.09956e+06	361078	921065	509624	545062	921670	520040	660351	541588	520908	507353	401266	542984	409055	186261	245714	383490	159825	191996	342377	323161	338774	196239	184069	200931	178194	598332	313373	305251	389140	247088	293846	303656
Q96HC4	PDLIM5	154817	154339	77999.6	177401	77676.5	159662	408939	179555	178589	165524	178491	174417	196902	186336	260234	268609	188914	200378	128430	168327	183485	188445	159276	164800	171463	284857	184787	152988	346313	331523	154407	158848	164896	53655.3	60269.9	56555.4	57741.1	87289.8	130330	188519	100671	128742	135962	146561
Q14240	EIF4A2	127961	57658.8	55171.2	35722.8	56263.8	31487	34370.7	40313.9	59146.1	54981	50342.3	63249.2	37475.2	37001.4	40711	32833.5	28539.5	44414.9	25329.1	32752.5	35769.1	33309.6	18895.8	24145	16883	20463.9	13191.4	13324.8	25111.6	31190.9	16514.6	20306.8	21838.4	#N/A	#N/A	#N/A	#N/A	#N/A	#N/A	#N/A	#N/A	#N/A	#N/A	#N/A
P28482	MAPK1	298875	247418	141822	143124	147904	159122	101052	129402	145923	152738	162173	190081	156748	190032	349724	159605	190681	170158	162909	181072	173761	163567	165140	131192	85888.9	87608.1	79691.3	109398	95338.2	92500.3	84975.9	98438.8	106846	159060	161417	114261	170430	86422.8	89323.9	232187	86780.2	114859	93704.6	95485.9
Q71UM5	RPS27L	10876.7	22137.7	15431.4	17302.2	12435	29645.5	8743.59	26681.5	24143	23221.7	15461.1	6691.15	15159.3	14096.6	11357.5	17036.3	17227.1	14243.8	14859	26894.5	19014.9	13718.3	12041.1	15321.7	15787.3	46657.1	15856.1	15487.4	35413.1	22167.2	14749.9	16763.6	17000.4	#N/A	#N/A	#N/A	#N/A	#N/A	#N/A	#N/A	#N/A	#N/A	#N/A	#N/A
Q9UDW1	UQCR10	59917.8	43077.1	32542.1	56838	45293	51021.7	20708.9	68829	34609.8	38611.5	39043.9	23055.6	31112.7	38853.9	37578.9	34069.5	23638.8	65483.8	15549	41293	34374.4	32170.2	27242.3	28932.7	42087.8	32632	43167	34314	26236.7	23139.2	23832.1	28048.6	26395.1	53971.5	23469.9	36798.6	19437.1	25590.9	70363.4	40873.4	24841	38115.5	42579.8	41237.7
Q92841	DDX17	273929	332329	264485	424157	287880	369466	274543	420610	365773	344119	363331	386392	484338	429343	317923	552967	465407	453770	476750	395733	403121	400841	195623	198250	319687	340228	289417	237717	451896	410185	241251	245230	267980	108443	130632	111002	106008	190722	189990	129077	225152	188708	165229	179636
Q16698	DECR1	170838	322280	186901	249194	163551	361528	123254	355898	252983	252936	253017	384121	250348	482471	299204	361249	681080	246500	741896	283061	350302	339072	283027	240352	305923	128133	228736	361635	125483	160057	255625	253945	231764	122588	149451	147801	140469	232551	164122	166553	508087	133042	219872	216892
O95292	VAPB	186645	141434	85834.6	112873	99684.3	101643	68638.6	100872	104978	108794	107033	156055	100684	280565	287087	359721	255712	151895	163334	159462	192069	189505	188062	157587	109413	76818	104973	142459	71019.6	75459.6	105587	136575	124525	47444.6	19096.7	30350.3	28114.5	38596.5	48123.8	108850	69473.1	78493.1	78105.3	68120.4
P55327	TPD52	31362.2	74026.6	53749.1	49163.1	41929	65724.1	35337.9	71919.1	52816.8	54918.3	52099.3	17530.2	50354.5	122587	42574.1	94526.5	94302.9	85891.8	92804.2	59843.2	74368.9	73524.3	19060.7	11742.8	25058.7	13345.2	13935.4	18038	15422	17502	22021.4	18841.6	14014.4	13427.5	17860	9513.13	16322.2	9310.75	30073.1	13354.7	31481.9	25616	25845.7	19176.2
Q13753	LAMC2	329007	279180	1.2562e+06	751795	932352	390231	1.04218e+06	881915	545975	590586	582932	461733	1.1923e+06	338997	393138	664840	432260	1.11053e+06	245509	917957	817264	823472	476064	663704	911709	1.08108e+06	966707	509224	1.59968e+06	1.23441e+06	740299	749297	810816	1.08874e+06	1.32758e+06	1.71733e+06	1.96399e+06	355263	732226	343563	282278	717889	565813	595133
Q16822	PCK2	89299	181189	153302	168822	159061	249128	158212	157004	148289	151784	156907	629891	374126	468454	212731	468750	439348	374463	387768	346025	390447	421476	176155	209021	156484	112219	173751	238414	122571	120074	133029	157813	167450	96975.2	97480.8	107806	110812	219233	132964	55666.8	136761	121674	130613	137782
P41218	MNDA	786653	214611	288041	302162	664601	402977	240556	401829	423367	429369	437321	4.21466e+06	736178	415466	395897	722684	490698	547532	927304	553384	618082	643438	211662	145497	407425	258317	308689	422477	330471	230281	367872	381236	380806	510311	213171	263165	114057	2.03035e+06	337064	207229	524250	272120	347559	357049
P12277	CKB	164970	146657	68388.5	48153	67094.6	44250.7	79888.2	21215.4	51927.2	56607.8	62551.7	84977.1	44905.9	53940.6	668847	46551.5	105586	76011.3	33016.4	137885	149189	145172	77396.6	69682.2	25600.3	28195.1	45633.8	36984.9	38132.5	40592.8	27982.3	39200.6	46452.3	22930.4	23406.9	36157.4	36282.1	18572.7	13704.3	154666	8666.6	26344	33478.5	34563.1
P62910	RPL32	187585	143930	62506.7	78777.8	257765	264368	109789	125845	114776	108093	113910	154248	58996.9	89350.1	179800	87519.7	110377	84704.5	135635	117159	97498	93134	82669.9	64057.2	94664.6	83219	102091	189094	112851	97735.1	103834	97433.3	92672.2	39732.6	40936.2	34637.9	29952.8	82009.3	32759.2	83727.5	71763.6	48550.2	51186.1	42291.3
P50991	CCT4	651368	507297	257927	427526	375533	496648	245577	406091	356417	394356	368477	406284	288167	425546	513587	391024	434556	347018	459064	313829	368482	373993	356571	312742	328360	299399	343994	362324	329630	302930	280394	309997	321451	195319	218514	202785	191405	277473	258064	369168	335188	245090	268388	291961
P68036	UBE2L3	6813.58	16929.3	0	5302.42	3503.97	14759.2	7072.16	9444.6	9303.12	8904.06	10012.8	96205.3	41759.4	107980	123826	82246	98311	68587.9	131722	63668.6	78785.5	75906.1	117791	85912.6	51648.8	35004.4	43003.8	67609.7	30318.6	51565.1	49883	61084.3	55603.7	11081.1	7012.88	5673.68	7225.74	15113.9	16471.2	33982.3	25653	10504.7	15906.1	16605.1
P16284	PECAM1	199025	256673	185381	366709	167854	227385	218626	293462	181689	190550	190888	128277	284740	290221	177696	267985	236053	363787	187059	244473	212963	235976	154867	143357	177924	101390	224362	130642	59535.4	96518.7	119325	124795	144948	169880	79748.8	112014	104720	79984.9	165187	75824.4	74640.2	93738.1	102128	98501.3
O95470	SGPL1	259119	658098	169315	473775	232472	622086	196971	685054	356732	372057	365633	290723	501887	403407	237804	457587	473753	348397	355456	321573	344322	348162	286835	212135	314656	191775	241289	296860	187739	161995	218110	208474	210401	90453.9	98964	105190	103705	119789	188839	91885.9	210093	163608	190734	194446
Q9H223	EHD4	105621	123841	54791	64520.6	53351	78969.2	41008.5	73992.9	83971.1	81407.6	81627.7	332697	162367	184856	123061	251981	218005	154344	165480	187812	167777	184318	101583	136670	63484.7	82845.2	58940.9	63061.1	98878.1	73230.7	70720.3	66582	64897.1	32675.3	23485.2	38955.4	30099.7	78803	41976.2	46132.5	40356.2	46660.3	47054.3	50347.8
P07954	FH	490842	1.02829e+06	256304	289306	266070	816433	260405	521164	451083	476459	493644	220554	146044	487637	491835	328040	666334	201654	795801	257914	371037	385313	906531	616944	456554	199452	186855	718125	118902	269975	418342	430725	417382	204566	191095	187801	200361	136983	212638	418757	689958	294201	336472	362198
P04899	GNAI2	417193	507355	216944	463572	269526	420932	136177	398841	326030	338844	336011	668078	478540	534402	597122	616080	460319	473301	399371	440060	436484	461777	374960	351999	275372	126931	259244	306778	127383	133011	206348	217550	227127	231516	117153	138302	87884	415079	318319	405975	270687	319955	315350	341223
P13987	CD59	514097	293679	448101	345345	453014	295007	456222	240284	276986	270744	286045	117708	182660	177994	258971	236474	176317	270831	131014	249026	205249	205393	290238	340297	206319	249803	325755	289546	164920	227453	273194	290773	272644	828973	392511	608595	479279	136934	314756	335042	136003	235015	251884	228766
P00450	CP	3.39505e+06	415989	1.51076e+06	669700	3.16017e+06	773865	1.54031e+06	874574	1.13962e+06	1.00651e+06	1.10072e+06	3.21637e+06	2.30172e+06	786980	1.6379e+06	980102	731171	2.21781e+06	1.12223e+06	1.58926e+06	1.38435e+06	1.40837e+06	368785	244230	685107	445877	592360	660226	364476	518383	857772	865520	838760	4.32226e+06	1.91511e+06	1.81468e+06	1.40968e+06	1.77056e+06	1.29715e+06	1.01551e+06	656727	970888	837847	850241
P54136	RARS1	451904	413398	707569	455827	310183	413683	692500	437762	411359	395455	450726	429239	450477	462219	373725	394768	467910	376878	479310	368161	389808	412472	335652	286204	334286	374620	347481	357460	356885	499298	307286	351568	327791	94651.3	91198	97872.2	115649	114424	72514.2	95365.4	133183	76545.6	100185	99825.1
P07099	EPHX1	312386	375466	176912	143946	149842	180876	137700	242594	214350	219984	224031	276712	268317	393110	929627	372350	287410	389755	529755	304741	339701	348788	437435	372982	293753	120308	153083	218915	101845	170130	242667	256343	263178	290608	100946	159018	113374	142925	213660	606374	332062	183258	194801	208854
P06748	NPM1	421987	476359	165165	378403	257233	718674	140796	474626	430141	413998	442456	499982	948556	758957	690359	819204	781005	579711	933917	607043	622067	646248	408247	338311	519455	542533	357838	610215	620517	648371	456514	446631	474904	253934	196894	173016	139708	502805	635912	344012	747646	449407	492631	564411
P49755	TMED10	234524	590346	92931.6	534007	100931	533300	81577.9	456355	302908	326547	328097	112078	156655	304049	147419	279651	267939	221998	311513	162574	207383	181331	247127	175610	184601	81789.9	207896	233341	78180.4	72086.9	138344	140181	158033	124218	65180.2	69113.9	44142.9	96786.8	207360	134311	249675	192654	167135	170712
P10412	H1-4	3.75222e+06	57309.3	816122	96727.7	1.42067e+07	3.26759e+06	607623	6.16218e+06	590745	1.13156e+06	1.03643e+06	12398.6	47219	25248.5	192417	59325.9	89096.4	81484.2	78715	600218	500961	594107	85836.2	66224.6	3.66686e+06	208685	269238	2.22765e+06	73283.5	275780	722815	714224	747475	176594	144489	72946.9	104958	31001.1	71374.8	230731	91272.8	625181	521636	569546
P13498	CYBA	131271	119491	41146.8	184932	76043.2	176489	60226.5	168974	115150	105837	112302	565905	301806	154390	131338	233052	186777	270154	228295	187936	216844	194415	159503	116334	242102	104091	190496	226258	74379.8	84409.5	139902	154807	151954	139475	121868	114104	59765.2	266750	133212	84967.6	119036	109549	110528	111654
P11310	ACADM	337980	342375	140199	194234	108699	237227	95066	398688	207476	222062	226654	212819	91129.1	109077	153935	120295	209528	102503	200279	126386	134981	134061	263674	222982	301968	105968	176700	186743	122486	155696	182968	179114	167950	75360.1	75618.3	80041.6	81459.7	167404	95839.6	146296	152958	116860	116837	117689
P20618	PSMB1	112924	155368	49641.6	72405.9	43113.2	107401	71560.7	75374	91343.2	91789.9	89262.4	94723.5	82486.7	135719	174367	118037	198010	79069	265411	91149.4	118262	116146	75707.1	74538.4	49295.5	42941.4	55020.9	59400	40076.7	38003.1	53835.9	49284.3	53875.2	59451.9	51523.4	57811.9	68783.9	61189.8	52094.2	90046.1	122827	62020.4	72496.7	61580.4
P09669	COX6C	506399	576132	176643	611768	354130	543478	242854	581104	497787	431627	415412	410867	514408	892242	684014	795543	1.20543e+06	450640	594574	624199	592185	624416	441203	464410	403684	121198	498193	415257	168493	102342	286849	280807	291902	208469	196582	253550	106455	328479	280722	353991	325947	303373	339036	356209
P35237	SERPINB6	353183	93801	665720	71979.9	93741.9	91126.2	420758	107713	172737	183822	164248	111155	277290	142509	278287	141238	97526.4	283697	120130	254659	223458	253191	90488.8	78320.2	109425	99037	74018.4	80662.2	63544.6	152932	177087	158682	171267	1.31469e+06	221031	334852	286658	83095.6	144846	160847	66976	152265	124635	146850
P35270	SPR	88531.7	65781.2	43124.2	38805.7	26419.8	53797.8	37967.4	48103.2	47693.9	53104.1	46297.6	282683	78457.7	188153	134203	145948	157625	97826.1	160804	105206	117017	119720	42748.1	40982.9	32601.1	29161.5	43305.8	43103.3	27250.6	27060.7	35721.3	32631.3	38408.1	15345.7	10201.1	17202.4	16300.6	41012	17304.2	18676.6	21314.3	19304.5	17631.1	17350
P39900	MMP12	98397.6	74620.7	448317	154523	46096.1	149890	253452	136125	192836	171567	175716	226017	266861	170779	99509.1	200250	97922.1	175711	122314	191563	198993	213668	117591	266474	157673	569230	180802	130183	605524	419007	189003	207831	213426	407388	132603	266853	815154	143758	129523	48462.7	95856.1	172009	152325	168600
Q53H12	AGK	103206	168978	58613.4	159146	79477.1	162359	70335.2	159555	101365	125537	106155	165845	176822	193726	170308	218398	218392	183975	134197	174395	168144	180473	164658	157831	157886	68146.8	210085	143407	70918.1	73717.3	131287	116072	108121	44871.6	26665.8	38393.2	42155.5	58613.5	63466.8	58339.6	51200.9	52424.7	50969.6	58550.6
Q00325	SLC25A3	941661	1.35074e+06	597096	1.44123e+06	743217	1.41985e+06	598586	1.37215e+06	911302	982912	1.04241e+06	1.33917e+06	1.19416e+06	1.57511e+06	1.16099e+06	1.37449e+06	1.29683e+06	1.46049e+06	1.51663e+06	963093	1.10104e+06	1.20981e+06	1.16237e+06	1.06993e+06	1.22818e+06	702881	1.19836e+06	1.34126e+06	596522	713092	874951	938669	848282	890458	670205	652084	545609	785219	953623	639637	1.0055e+06	760235	740560	785553
Q16762	TST	53087.6	167089	105036	61138.8	97942	242363	74460	89607.8	112300	113312	113721	282743	88130.6	209309	61606.7	100293	396036	81643.3	246712	141145	156424	144260	211950	146752	90813.3	105438	68794.3	367761	319464	147939	251366	247265	245597	75872.1	58285.8	103199	75216.8	163942	79286.7	45654.1	178737	110963	137827	121292
P29966	MARCKS	245790	169597	72334	77787.4	76342.6	131544	110189	99643.2	90948.4	96735.5	94269.4	43357.8	85694.7	323256	231378	213982	256276	119950	93964.1	184680	166287	159669	161667	64581.5	100295	40094.9	53941.3	131263	47399.5	53949.6	82004.1	83795.7	90286.9	24305.7	33044.1	25666.3	28101.5	20313.4	32082.3	55143.4	27946.5	60029.7	43456.1	42513.3
P01903	HLA-DRA	252641	391555	116962	271628	127339	343700	211019	687468	268182	280161	294378	133255	297009	211589	223091	375635	257175	357127	857499	205313	320199	313753	490127	452082	830767	233414	348199	431365	149883	196603	359917	345772	361231	131163	81721.4	68800.5	47942.6	67228	180443	113423	463460	81191.3	168418	174294
P14314	PRKCSH	85889.6	450456	86093.7	71762.6	74219.2	212697	104978	142161	191679	171487	198783	103553	85524.5	313367	259589	225672	405093	108889	348285	157756	206566	211942	451834	406204	186564	93376.9	87499.1	247037	73992.9	100829	195094	199792	220804	71206	56907.7	72888.6	116158	42190.9	64951.1	142799	224947	71100	120234	131708
Q9Y4P3	TBL2	165273	179281	101930	178791	128342	176662	67392.4	181033	166559	150517	169787	165420	166166	224633	147652	285789	177729	205157	213042	171840	170403	163877	166470	99994.1	166820	143918	132301	153274	169862	142628	115166	135172	129681	116998	110467	83313.7	88853.9	101221	148107	99940	124949	90451.8	116156	116465
P07858	CTSB	180607	332310	227234	233568	235382	311697	258190	289826	239160	236219	204991	120936	419568	181199	170139	213382	192534	290127	236321	182000	202842	194122	251028	190453	198028	232991	235967	257021	190774	213061	179465	174280	172122	104736	129569	132888	135144	91162.1	204586	104145	183842	96641.9	146626	142182
P14550	AKR1A1	79205.1	165379	65732.7	55792.6	87714	81197.1	59604.6	93704.1	88086.5	95760.7	89169.1	302515	93484.7	128114	80310	112175	81511.1	87198.7	175917	93261.7	98544.8	106430	104748	65190	60190.1	32273.1	42208.9	51205.3	30680.8	70029.9	47861.6	59801.1	58269.7	47580.3	28561.9	40597.9	40760.1	216934	55230.8	58356.6	124833	67359.2	65254.1	77237.8
P62906	RPL10A	130712	181094	62311	101304	116479	262153	49690.3	165582	167684	162636	179501	389095	229559	325352	170378	223090	254755	170726	409204	198445	202810	206014	162777	147308	138951	95876	82783	236271	99682.1	161375	133184	134495	146329	68973	29844.4	53879.2	24515.7	137847	71246.8	52565.6	146963	42662.4	76165.2	71544.6
P49189	ALDH9A1	635377	364358	234823	261585	228495	416612	108705	355348	265355	279903	289168	460259	260048	441825	573504	365631	589869	334944	519858	340669	355875	373224	348861	255299	370159	115100	250422	382850	118322	190745	259862	269583	272696	163269	121398	117838	90005.3	205038	178629	326367	261774	210102	203905	194605
Q8TDX7	NEK7	208056	105220	85562.5	93885.3	113994	85263.3	46251.4	99419.5	92442	93803.8	108864	135918	182595	117832	466708	144787	130218	131307	140793	150420	142334	144795	40098.4	54640.2	48190.6	50717	44406.2	35882.6	54296.9	49456.2	53761.2	43761	42871.9	39449.9	50711	40402.3	44616	32823.6	43820.6	143947	39687.1	48566.7	45973.9	47087.1
P17931	LGALS3	537330	1.79184e+06	1.75329e+06	1.09022e+06	745103	1.31688e+06	900563	550387	909972	872559	908016	521335	306917	1.71933e+06	1.67317e+06	1.18643e+06	1.57895e+06	734816	916950	1.02614e+06	1.00841e+06	1.07514e+06	1.61301e+06	1.59687e+06	525085	504156	907821	1.23559e+06	595408	818049	849973	841396	877060	805091	345357	481647	435093	330253	533364	1.22102e+06	659683	786210	759191	786445
P51809	VAMP7	69923.2	101803	41281	78655.8	36597.2	89461.4	57160.3	83342.3	63280.6	69538.8	71170.7	63681.9	32398.4	48877	47067.5	48631.9	50545.1	37489.9	41309.1	31162.5	40110.7	41812.7	32373.3	23009.4	22706.3	11809.2	21416.9	27200.4	16079.3	17491.6	25273	20411.1	21380.2	2711.52	7274.74	7693.14	6054.93	11210.3	10030.8	16944.5	17725.5	17817.7	15417.3	16024.6
O75368	SH3BGRL	99375.2	117017	31861.8	28298.7	21163.8	30671.7	26244.5	38548.3	59951.8	59145.8	56835.2	26331.9	82278.7	98099.5	974838	84028.3	156303	59138.5	66628.8	189145	124960	113932	88093.8	88520.8	34845.9	31263.9	29512.7	25473.4	30322.7	32681.8	57507.1	54919.3	48791.4	38690.2	61216	37762.3	57088.7	23973.1	15902.3	464499	19306.8	62917.1	42859.7	44216.6
Q86UX7	FERMT3	167844	137704	165620	251140	175644	273852	147116	246548	200287	209874	205594	1.36928e+06	627547	187082	197152	223599	186225	265467	303178	298201	299306	303339	155956	141549	271674	373768	279816	301554	378340	286805	201897	217550	213587	109590	126721	135618	122440	568997	133320	99542.1	153636	144505	144365	157267
P20591	MX1	325200	161571	126102	87990.2	98099.5	122800	121171	127069	221618	215290	218317	210540	160413	346075	194577	835905	252037	273049	636504	226557	262583	259725	102450	132712	73620.7	62266.1	50041	73008.3	65521.7	54753.3	110998	120187	119907	75238.3	76866.4	84707.5	75735.3	100128	157513	87733.8	376282	113701	172602	170248
P27338	MAOB	457600	184069	166695	151652	186949	118353	133950	197149	134763	170958	154410	93531.3	190636	128203	735865	177376	107655	479782	74105.3	263014	197847	225667	189625	434175	206535	157283	200529	153117	132466	306102	182255	193627	196669	198815	88512.5	96240.1	104625	74303.7	265862	370269	49070.4	143150	108951	120432
P05362	ICAM1	130254	287480	101933	249829	171965	399108	161898	282586	194367	194763	220564	152981	309455	464860	188316	283500	427276	322097	370179	269607	283050	313336	283489	263107	268581	153229	238744	389156	113460	158008	200431	234487	211987	136892	109794	110598	120816	92523.4	227088	107550	260958	163968	204274	197474
Q00796	SORD	159282	191536	101085	349280	115899	374043	88556.3	272567	154908	181327	187075	342917	223562	294490	250794	337877	469765	286164	220569	255370	259398	283899	150972	91664.5	198721	68464.5	253751	252730	76642.4	73112	125062	133906	145055	64730.8	35481.1	80562.3	47689.9	98957.4	122426	99120.6	89829.3	117978	110767	123946
O75489	NDUFS3	140545	181365	103448	147961	132200	161891	96291.6	182964	118581	123738	128864	193105	279411	383023	351315	386554	521237	318958	400078	334790	321706	317178	436913	523882	417282	210150	356347	425705	170315	200682	356983	330792	316665	105525	111396	164848	125510	100490	153352	199434	203828	137410	159688	163508
Q92930	RAB8B	91553.9	87220.6	56652.8	88989.2	95361.7	94198.2	42270.6	198198	57380	70333.6	68218.9	142246	115047	77752.4	97362.7	101001	73639.1	116953	61289	79041.2	77777.9	83196.9	60239.7	47771.3	142661	42622	55739.4	63200.6	40142.6	38645.3	44171.2	54534.2	55737.9	46721.2	53727.2	44057.8	32389.5	85339.5	53836.9	106457	39319.6	61757.2	48368.4	52924.1
P05388	RPLP0	28319.3	44454.1	18379.8	23809.8	25834.5	36701.3	15212.1	23667	25426	27972.5	25880.8	223038	96106.5	143903	96438.3	110268	146927	57440.1	217445	63693.7	113453	118035	91899.2	46417.1	48143	25582.4	44138.9	77531.3	43247.6	34591.2	50542.2	48420.3	52566.5	29002.6	31021.8	27443.5	22705.5	77593.8	31365.3	44978.1	88616	28147.5	51796.3	45095.8
Q8N4L2	PIP4P2	30090.1	17828.3	17436.8	20700.3	13770.9	14924.3	17551.2	16090	22394.6	15514.4	21538.6	32979.5	19084.2	13004.9	25201.3	18163.7	12432.5	20819.2	17610.4	15908.6	18316	17789.9	881.389	0	0	3396.39	0	892.574	2672.79	1202.62	0	0	1822.89	17497.5	15163	13594.8	11433.7	15947.6	5755.53	4752.7	7506.19	5817.89	9210.92	8213.4
P60900	PSMA6	67584	191278	69976.4	89039	80359.9	127005	105867	94873.6	92730.7	109439	100350	56747.9	85292.9	128038	136584	125415	183001	83355.7	219738	104442	108198	100329	90174.7	80124.5	52245.5	31477.9	40170.2	68678.1	43162.5	35594.4	45821	59140.3	52374.3	53855.4	54734.5	56586.5	51692.7	36694	47937.4	87650.6	113520	66098.5	58494.9	68146.6
Q9Y4W6	AFG3L2	327834	474032	220405	432001	251992	545460	184372	464027	283920	299619	326559	653250	604517	789514	491341	874816	787842	668427	779547	595012	632171	599930	438975	308261	405315	205940	385498	529851	176272	193043	325403	306809	306130	223195	216501	178902	183670	249338	291640	191422	298921	250284	256132	248648
Q96F15	GIMAP5	32960.2	33786.5	28477.4	36858.4	22906.1	33387.6	27131.7	51191.7	29211.4	29304.7	27788	35528.9	97705.8	39955.8	49614	62864	45184.7	92321.9	53809.3	78064.9	68568.1	70359.2	36741.9	18671	52409.1	20732.3	37880.4	35112.7	20390.3	20719	29940.5	27507	26890.2	24223.2	21598.7	23355.3	30125.6	6257.55	25864.3	8915.03	15972.1	16962.2	14836.8	20556
P26373	RPL13	331256	204665	88441.9	87388.9	197323	229004	94274.9	142319	157820	144056	161557	375745	156922	214669	302561	164869	239316	118629	392453	175907	228956	206845	280913	153681	175924	99088	92035.8	334255	126518	152672	184568	194827	190062	60575.4	40202.2	45028	26500.9	144355	49004	111495	138275	83237.5	81694.5	78252.9
P01023	A2M	1.04733e+06	473821	1.46231e+06	537308	1.2561e+06	552169	1.11904e+06	589692	673267	651215	659123	606546	750298	705138	1.29058e+06	675622	761092	1.07012e+06	653559	877419	886485	888293	379658	633921	481542	1.24822e+06	416869	514431	1.01316e+06	717590	550260	596938	600076	1.51191e+06	812827	862088	1.13548e+06	375285	727992	724739	385987	605241	563733	597291
P40763	STAT3	439473	365892	357421	441094	301143	305339	246949	334782	365673	362035	367272	387750	353167	314097	462474	360039	287464	421746	439911	314265	344692	338944	266760	253970	213327	383841	239054	181240	357923	326258	210243	230057	212522	48058.8	58543.9	63587.9	60447.8	80052.2	69573.6	80916.4	91879.9	68547.8	64508.2	68852.7
P21281	ATP6V1B2	281008	423764	162847	272895	155458	338397	133486	228144	256556	308526	215964	155872	196266	225597	180074	266003	218130	154915	295515	159369	196973	215150	201128	175220	127146	109653	160394	169511	100729	101983	128277	126671	134387	66948.5	70465.2	79713.9	70648.1	62918.8	81438.4	88517.5	147838	105580	91851.4	107641
P34932	HSPA4	189058	229568	149648	142705	114474	190917	116978	184592	184195	192499	206548	418470	226477	385329	270305	282360	313959	230541	440622	228658	269676	274226	199372	188698	173192	186215	119789	171400	212027	206176	142425	162647	170394	147618	117483	145478	152957	202615	157859	166059	246016	171684	175821	175409
P40227	CCT6A	328196	226346	124281	205488	165361	230101	56145.1	189282	182103	172423	182538	144383	139593	194854	249192	196255	228624	141668	266628	130846	166793	175825	295089	235444	214926	182416	222387	281646	181603	219738	220961	231286	238200	35935.3	47599.3	40972.2	28283	95829.2	97863.2	171225	139878	100148	109279	113861
Q6UWY5	OLFML1	351517	84334.8	1.12443e+06	75524	2.52637e+06	50553.6	581710	203801	256501	219231	240648	30269.7	145289	97944.9	1.4172e+06	117801	97617.2	462778	34601.7	376314	309603	324665	54104.8	98090.7	140762	80286.8	56230	26571.9	90686.9	91827	169971	175227	166103	734779	207326	234288	370105	55015.1	237907	834103	27662.6	242326	160752	172776
P01860	IGHG3	155823	92302.9	59841.6	72437.7	140184	69693.1	69983.1	28977.5	53578.3	47462.7	49044.9	57007.8	48764.7	125966	100753	34173.1	73448	60833.5	55574.6	105776	86246.4	104715	120441	59576.1	74129.8	61362.2	106782	105295	38062.5	36870.8	96602.6	79932.3	78150.9	36282.3	15367.6	20297	45408.7	20052.1	18961.3	33548	15445.7	28968.1	28527	27911.6
Q14204	DYNC1H1	5.39209e+06	3.51795e+06	4.62074e+06	2.80755e+06	4.81777e+06	2.81951e+06	5.19443e+06	3.01555e+06	3.3898e+06	2.93146e+06	3.05173e+06	3.40277e+06	6.78949e+06	4.15609e+06	7.31168e+06	4.08176e+06	3.63603e+06	5.29327e+06	3.98048e+06	4.98977e+06	4.62843e+06	4.64532e+06	2.77601e+06	2.39594e+06	2.05731e+06	1.61938e+06	1.80374e+06	2.23077e+06	1.77e+06	1.74114e+06	2.0161e+06	2.08145e+06	2.1543e+06	1.90397e+06	1.85445e+06	1.96694e+06	1.49634e+06	1.64908e+06	1.5221e+06	3.1585e+06	2.01877e+06	1.61153e+06	1.61336e+06	1.69658e+06
Q14141	SEPTIN6	61347.2	19420.6	20502.6	13151.7	17873.7	9230.81	16071.8	21446.6	11605.3	15483.1	15350.4	5889.58	20669.3	9358.14	31279.1	9528.69	5542	14064.9	7975.89	13360.6	11376.4	14579.5	7346.05	12368	10405.5	16427.1	11976.6	5794.85	14500	11425.5	7348.14	9099.49	11390.1	9966.02	17691.8	13614.2	25775	5075.67	13471.4	50635.9	5170.91	15286.1	13196.6	13864.3
Q9UNM6	PSMD13	256270	328981	175836	207426	156975	316973	207891	204739	220329	213691	234008	700421	206284	494907	286294	299052	450331	235885	640746	283880	306716	306353	253391	203819	156440	104374	138076	269739	108439	142911	186777	174627	172915	91711.7	73080	87212.7	74233.9	271923	108102	179078	291820	122400	145874	146341
O43852	CALU	88089.3	182678	29562	67622.3	37233.1	82426.5	34684	91078	123145	121658	127449	285617	186197	242043	226289	239216	199287	134395	296615	121299	158106	159336	262867	266856	120519	104473	96983.3	134485	114355	131580	142975	149989	163095	59773.7	71436.2	67861.3	61173.6	69966.2	131875	239837	256921	113945	141261	143148
Q16270	IGFBP7	18724.1	31261.4	18827.1	32983.6	14521.4	26373.1	19394.1	27882.8	37978.4	29445	34164.6	29628.4	38469.4	39002.1	24371.4	31133.3	38896.3	23149.6	20474.8	25548.7	21273.5	29759.3	11057.7	20835.6	11028.1	15434.4	10882	10621.4	20919.9	14014.1	6999.41	12141.5	12043	1709.74	2022.25	3796.7	5631.54	4190.23	3219.03	3575.34	3011.91	8252.8	6785.47	7300.84
P51553	IDH3G	125000	132755	103728	164776	95303.3	191258	92864.1	210089	129224	131090	131289	216840	157335	210054	133236	190547	167845	152907	162511	127476	138537	142578	114064	114714	176188	101220	138175	161789	62940.9	92031.1	98438.2	112836	110987	78697	69136.8	67428.7	52113.9	136559	98579.3	87764.3	95940.9	91449.2	83192.7	83372.1
Q16795	NDUFA9	164226	200187	171159	189552	181462	162740	103935	213949	136766	159353	157615	91341.4	130938	155378	159302	151720	198831	155935	139472	128918	132653	135717	231790	322332	217987	145686	170980	171085	142304	131173	155085	199384	180965	151993	127721	110532	125583	60472.1	194366	124070	129974	103071	135929	108924
P62826	RAN	192177	327846	111414	262339	149039	397262	90831.4	273922	263818	266106	233700	871835	301744	447073	215550	396465	507097	222024	599109	315115	340104	335405	241162	197344	191416	121806	164025	282796	155975	191604	169996	184553	189623	141654	154895	148093	148617	500524	193712	185159	354092	284893	249382	258891
P14555	PLA2G2A	256895	92349.3	603291	111703	261979	650568	588384	140527	264301	239902	270831	82086.8	251231	62615.2	793313	72404.7	69659.7	358392	483303	165813	230906	231571	85636.4	79569.7	117447	219205	86465.8	626580	167519	212292	255727	275101	257949	458686	171245	306563	675789	59889	217308	472190	291491	128016	156994	170315
P15311	EZR	126902	174706	140696	113265	117381	203710	126268	184772	135006	138291	140167	118497	200652	221390	183039	382650	183479	205327	375246	214912	224834	230777	118984	139794	113470	83256.8	68095.4	136476	78445.3	275867	91245.3	104499	113546	133894	187761	115568	132295	64677.9	130624	131590	192549	136446	118570	136180
P27824	CANX	1.19239e+06	2.06831e+06	547692	1.58876e+06	494305	1.9556e+06	500075	1.54408e+06	1.27484e+06	1.26379e+06	1.40286e+06	1.99196e+06	1.42362e+06	2.96034e+06	3.20041e+06	2.64199e+06	2.46347e+06	2.13425e+06	4.88356e+06	1.81205e+06	2.31512e+06	2.16352e+06	2.81202e+06	2.61354e+06	1.98113e+06	762308	2.01924e+06	2.95925e+06	709731	1.08307e+06	1.65639e+06	1.735e+06	1.70174e+06	953777	548228	628235	655769	1.53943e+06	1.80698e+06	2.55531e+06	3.94479e+06	1.41163e+06	1.81798e+06	1.77673e+06
Q9UJ70	NAGK	79035.4	104054	43880.8	47794.8	44552.1	54981.9	78008.7	55563.8	56189.9	60479.6	54054	274261	215512	130713	248380	140165	138858	164994	149414	148214	154476	154820	116719	85891.3	70869.3	122206	93133.9	65783.8	119060	89964.8	70683.9	75977.3	72791.4	51307.6	40397.2	48947.8	38267.3	59353.6	55533.3	82897.9	55734.9	47032.5	45386.5	54900.3
Q9UKU9	ANGPTL2	131358	71850.9	283967	127254	100526	70796.6	158313	56867.8	113499	92347	101387	42532.9	199622	86549.7	337764	118187	76388.6	178932	52927.3	165964	151208	136941	95479.5	132818	39653.5	136740	84900.3	53733.5	118189	91100.6	98271.5	93497.5	89360.2	253503	121352	151343	203120	51932.7	100625	141085	36895.7	92117.6	76993.9	90197.4
Q13155	AIMP2	194211	213618	100994	141477	130526	249932	62586.2	149753	156645	164447	179665	226736	142785	309582	219279	206500	289577	165315	255648	205562	231693	203502	88135.5	73584.4	82671	53654.1	83480.6	124622	52679.2	51704.6	89886.8	86838.8	87231.5	124989	146827	144236	127717	107231	68181.4	103173	112115	92629.6	95546.1	100563
L0R6Q1	SLC35A4	17625.8	40563.8	27853	12343.4	20181.9	32891.9	30559.1	34925.6	23880.8	25371.8	23122.9	33153.8	17486.5	36107.1	29632.2	32113.5	41301.7	23649.1	48707.9	31363.3	32509.2	30392.7	#N/A	#N/A	#N/A	#N/A	#N/A	#N/A	#N/A	#N/A	#N/A	#N/A	#N/A	2226.02	0	2566.11	3276.96	8041.1	3051.8	11447.9	9340.74	4020.49	5491.39	5725.54
P53814	SMTN	6.99961e+06	1.08102e+06	682678	392813	570371	346329	576302	377100	739802	680257	715014	377520	318594	214270	2.85852e+06	266690	220269	319785	196412	657613	637615	660762	783086	387579	245561	309197	200403	206003	274142	326292	480032	487101	512132	204431	267606	254981	291542	452354	193246	1.7908e+06	141134	658565	422492	446758
P50914	RPL14	384146	385880	174564	241692	552031	521326	160339	316877	230908	262986	260798	411723	228072	331707	302257	294651	365322	206159	446175	284208	295177	287997	261426	143984	199572	97713.3	194045	314011	142436	104575	168588	158662	173816	135478	173372	140661	135014	307029	153832	262121	402063	169879	243110	242801
P43487	RANBP1	34203.2	44659.3	3268.93	24004.8	10607.2	45648.4	10915.8	25078.3	31708.1	30904.2	27988.2	84642.5	21427.2	64627.4	37691	52103.1	68440.2	38663.2	95069.5	35138.5	42669.6	54162.8	41378.8	26049.3	18020.5	14477.9	10680.7	52154.9	17433.5	20594.5	27373	29092.4	31258.6	5000.5	5202.8	12096.1	4573.06	52514.9	18634.1	16241.3	71118.5	24077.7	29254.3	32793.4
P00167	CYB5A	35115.2	30442	3701.31	18195.5	8444.92	20854.1	7188.77	13596.9	19578.4	12302.1	17162.5	51189.8	14053.2	50111.7	98533.9	42760.7	35956.6	22654.7	47387.9	34472.4	39645.5	41736.8	82978.6	36226.8	25930.8	11534.2	36349.7	46376.9	13339.2	14185.9	40478.9	36461.8	40096.3	4544.38	4132.42	6491.05	5642.34	3730.93	4994.58	27927.5	10689.8	10214.7	9049.59	9290.79
Q9NRN5	OLFML3	430225	120591	1.21117e+06	78387.8	2.78544e+06	76033	742197	237780	287096	260058	291107	78516.3	117559	94010.7	893075	104730	115057	319392	59869.3	229087	209015	214481	87039.9	169751	137573	368960	395321	104800	281123	92076	204242	149588	120844	261032	146326	126265	196296	53754.3	181261	331428	36883.3	86028.2	89026.7	82806.4
Q9UJZ1	STOML2	212886	226118	247438	237380	206987	278010	186165	217395	192699	210392	201171	348990	285260	525359	302015	349926	396246	394397	453868	339745	337245	361094	212780	207622	194329	137036	229727	250169	154804	157339	191341	194593	186052	525294	394440	425620	298534	314702	347040	284992	458077	333655	314798	326872
P55735	SEC13	93939.9	122526	88134.4	104256	97354.8	108282	43452.7	88663.4	102611	83747.5	97910.3	130737	159421	191630	294919	217794	201943	189625	158239	169531	177685	185007	102643	102458	71485.2	114300	103375	88490	150770	128595	78461.2	83844.7	81312	45302.5	55625.2	43031.9	25714.6	70620.5	97611.9	124376	80037.9	75202.7	92359.5	94114
P62258	YWHAE	201337	390220	242738	262861	184015	348998	289499	313463	338807	331200	325129	174667	215372	282000	226068	186786	197676	183310	403072	172303	207653	236347	258691	357709	174979	168223	124314	228706	222135	306562	168672	191353	211449	126570	170307	163195	159238	122070	164756	145231	260200	153706	158333	189881
P00441	SOD1	111674	261050	43049.6	53916.6	30818.2	191960	46187.4	147928	146657	144764	148862	65885.8	102820	473738	329200	304654	384780	137233	581745	206294	227450	250746	174124	146188	91153	39345.8	30424.4	122137	21168.3	36036	98752.4	98100.4	99451.5	65384.2	37130.6	65755.1	52250	37798.8	65993.7	144029	294985	85170.6	116194	122937
P49773	HINT1	115461	166781	81853.8	113496	81499.4	151641	72843.5	101696	97604.6	102878	111132	136197	43888.1	84402.1	101115	69037.1	72356.6	51418.9	102560	59067.6	67100.4	72632	39516.1	23800.4	19375.7	13457.1	27124.6	32903.8	13477.8	14818.9	15522.1	20655.8	21045.4	16672.1	14442.4	16504.2	16233.6	57159.5	21351.4	44968.7	52156	21412.5	30305	24950.2
Q9UH99	SUN2	246253	202068	219058	256689	265065	214442	166860	266620	166681	180008	183623	133664	399470	367090	415894	417804	298715	492102	175512	391474	318238	294739	408540	427227	480511	318627	462769	411895	211721	235508	330339	341100	334159	377533	171889	228945	139613	94843.3	276601	310221	117576	229999	209853	206364
O60749	SNX2	216537	109578	85016.5	81077.2	93471.6	100992	61920.8	126736	85274.6	81061.8	85171.8	216780	182729	204469	305581	236338	205528	173552	166267	175538	180101	186733	107391	73851.2	112836	81040.9	60064.4	86397.6	60812.8	78620	65274.8	89688.3	81359.7	22604.4	27214.3	26091.1	30477.7	31601.8	31491.8	45899.3	24756.2	30479.6	32449.2	32741.1
P43490	NAMPT	441068	244669	109765	266303	121202	301921	95864	187356	264919	224460	245535	291447	174117	232544	486605	214131	182972	144277	247500	210576	190599	195286	156755	226358	119840	108153	182113	197264	212874	161699	149126	139490	152244	64996.7	57087.4	78022.1	57829.7	266645	117401	491407	227579	187055	179838	183380
Q9Y2Y8	PRG3	2.20923e+06	205524	893360	1.26051e+06	1.25331e+06	824700	1.88195e+06	2.14624e+06	984447	1.16075e+06	1.07966e+06	373665	4.20751e+06	276059	447945	1.37596e+06	282463	2.21746e+06	95403.2	874214	951593	1.02437e+06	137774	90870.7	1.2126e+06	534074	699542	451728	702300	994707	631382	736286	803569	2.18703e+06	5.46101e+06	2.77237e+06	1.10313e+06	281459	3.06443e+06	295780	44176	1.01988e+06	1.10304e+06	1.2129e+06
Q9BX68	HINT2	11485.7	26903.7	7739.95	11184.6	11280	26442.1	7108.74	23682.9	18621	18356.2	20795.3	87778.7	57671.8	77350	83327.6	71631.6	111998	44212.7	133635	67909.3	66715.5	75907.7	28537.7	40073.4	29588.5	43708.6	21812.6	31939.3	34323.7	27653.4	25966.6	28156.1	28838.4	27763	29959.1	25111.9	43814.6	28782.6	24553.6	20241.6	37935.3	15076.3	21931.1	21717.7
P07814	EPRS1	653822	732856	461095	449002	528370	800857	373896	588105	564968	589688	609302	1.11029e+06	518949	1.22678e+06	816174	833893	1.15601e+06	560164	1.65376e+06	655430	786235	783240	624610	453762	497272	230360	350362	657141	253576	325786	493689	467267	501452	270494	280571	268485	261708	518451	301467	418320	848067	356633	423945	429814
P10643	C7	91630.9	35442.7	93434.8	71502.3	76822.9	157444	128225	100368	149551	149552	160661	2.43918e+06	385101	195942	269432	120007	137354	235265	467075	257959	307255	300928	61192.2	144798	108585	167352	93575.8	208178	186066	168767	167158	160466	178418	222452	246298	245201	210966	1.17366e+06	179115	229250	281435	148834	206675	201370
Q9UQ80	PA2G4	189135	228561	149830	174791	151423	255512	117128	200640	172351	166974	182574	639407	249726	432443	407777	407788	420739	265130	645490	322675	371424	357646	208475	143882	169072	103154	155533	232857	111722	157173	170780	187061	173933	127096	122663	115834	97386.5	381071	137163	244702	404880	179717	220153	218107
Q93097	WNT2B	248154	70696	1.40178e+06	137694	1.02167e+06	97836.5	1.76206e+06	190458	314474	259623	265931	23731.1	198402	66128.5	87555.4	123904	53218.1	496325	37895.8	310095	272506	310495	29124.2	31323.3	89948	177458	68672.8	35635.4	186706	117501	117367	115049	123909	741052	617850	753922	1.17542e+06	88728.1	293645	107787	56421.4	190857	183828	194426
O60547	GMDS	163169	294117	195635	239021	211646	474284	97976.7	361668	230424	256676	243387	299372	579389	513092	227790	376662	477880	348166	542465	293525	365857	333547	167868	140556	184189	129672	155827	288566	177072	140244	176459	158997	164674	185406	133514	212804	158625	181459	237888	143829	401561	223920	254249	268998
O75380	NDUFS6	194499	169443	120065	138626	126740	143710	74055.3	164066	136735	127104	131601	71372.2	128368	147697	191703	158310	163243	129596	128337	143063	135083	126108	222685	215710	190475	115267	147143	172341	132145	90836.5	142220	145338	136758	71951.8	65933.3	70870.5	71177.3	58386.3	87259.5	113970	105252	94671.8	94464.3	93864.2
P35244	RPA3	9840.91	7887.17	7326.21	5263.76	15447	6437.61	12052.2	9820.85	3237.53	6541.03	9257.14	10148	6453.85	11531.3	10849.8	7628.26	7251.72	4276.29	12451.3	12737.8	7893.36	8542.84	2042.66	2463.77	3022.61	0	2557.06	2578.2	2827.83	2518.24	3517.91	2432.35	4176.24	3033.32	3121.3	2750.05	5640.18	3077.58	2259.64	2976.48	4068.03	5328.44	3114.89	2453.8
P50895	BCAM	464304	153011	1.18552e+06	230704	1.29212e+06	146261	986775	321732	329450	346114	348343	81342.8	256953	197816	612171	233957	200676	896047	106290	716531	600469	618379	85113.6	210387	179356	169141	150118	62930.2	107183	301694	210044	248709	226900	1.15186e+06	796183	813427	1.04021e+06	82639.3	309040	209766	75145.5	263331	220956	235327
Q9NTJ5	SACM1L	313518	408375	180142	383993	175041	421380	179438	444112	267663	288476	299502	361767	351552	452338	411721	393657	398087	402017	366164	319379	353023	338617	274750	247376	306060	204712	262148	287868	161174	183007	199854	213527	211804	96119	83701.6	90220.5	91677.2	177783	195529	200069	165974	161848	165385	176981
Q07866	KLC1	219451	127461	128228	84778.5	119339	82885.2	124756	94648.5	88522.5	90524.6	104396	125463	138621	152310	283775	168832	168358	168053	173291	150947	158901	159361	64094.4	56782.6	52905.6	50605.1	56791.1	46632.3	70377.5	71142.6	55322.8	65753.2	53337.9	32157.7	35309.1	42134.2	32791.2	25118	36326.3	77974.7	37711.4	45179.6	36854	38240.6
Q9HBH5	RDH14	79128.1	83227.5	73096.2	76342.6	76412.6	86414.2	64550.3	81421.8	67624.3	60944.3	73660.4	92458.9	99429.6	143857	136382	131491	143302	131181	117596	106508	119239	119802	122655	114842	120040	60170.3	105667	119954	50674.6	75823.9	89467.2	86294.1	108678	85587.7	59060	69919.7	51552.2	55804	74236.9	82038.7	69688.2	69463	66821.2	69064
P47756	CAPZB	387026	360774	205702	207571	160214	264545	108714	244739	216583	243890	238615	239130	272341	280151	569192	305209	266017	343517	271396	331576	315836	319772	295757	236030	208510	221228	201413	197845	233389	293003	230362	214140	220105	93322.1	101896	85115.5	88903.6	116792	122559	274810	140793	125602	133059	146294
P08123	COL1A2	4.34058e+07	1.61368e+07	1.70939e+08	7.38799e+07	2.22893e+08	1.7225e+07	2.50275e+08	4.35718e+07	5.0053e+07	4.35232e+07	5.34484e+07	1.44632e+07	2.34027e+08	7.23198e+07	2.12488e+08	1.19524e+08	5.35889e+07	2.21826e+08	2.20311e+07	1.9202e+08	1.58847e+08	1.58924e+08	4.12118e+07	7.70296e+07	1.0557e+08	1.704e+08	2.5974e+08	4.73992e+07	1.49249e+08	2.42207e+08	1.38978e+08	1.49972e+08	1.44611e+08	1.4053e+08	2.76444e+08	1.34917e+08	2.50002e+08	7.225e+06	7.70141e+07	7.24962e+07	8.16741e+06	6.25646e+07	5.04209e+07	5.98395e+07
Q9UBX5	FBLN5	314079	297517	462405	707323	447205	284310	303088	1.15731e+06	461687	524328	503813	211365	1.60274e+06	380028	779301	1.00961e+06	319498	1.33849e+06	155129	618394	674815	765936	288455	437822	1.19275e+06	1.17034e+06	643354	246525	1.57715e+06	1.27434e+06	480593	575881	626113	366589	358576	461940	429440	159119	872864	496533	129148	538349	487265	599878
P31689	DNAJA1	195656	245064	97687.8	206665	124356	292605	100471	196846	192277	192778	233951	204498	132570	179973	145847	156342	185199	152514	310620	112056	147867	165441	183434	173584	140615	121844	129686	215458	115660	135426	119201	131739	147750	82039.5	75880.2	87763.2	68390.7	160189	132708	141746	286660	113542	145065	160609
Q7Z3B1	NEGR1	260525	75898.6	204815	44081.4	241049	36669.9	230157	44726.8	67209	80948.7	76962.3	11822.7	54689.1	34637.9	204038	76810.6	30847.5	169838	12972.6	110881	109941	104470	48668	58744.4	35176.4	17110.4	32032.7	17000.8	15453.6	30290.4	56478.1	62950.5	56872.5	197215	57930.3	150067	70974.3	20770.7	49789	62986.3	10938.6	49319.4	50695.9	37707.2
Q9Y3B3	TMED7	495296	648183	173280	714247	222897	708003	167290	536577	418948	433865	421888	191688	336308	604974	316532	527721	542006	445551	707624	378342	451180	424656	300170	227975	235610	147597	321088	328169	128973	110351	218518	190806	223355	157761	70511.1	97767.3	77811.2	73150.1	221240	193957	257734	144561	172082	187442
O43169	CYB5B	173609	247507	165303	237537	160148	339732	230782	296681	195779	240903	170695	73258.6	45874.9	80943.1	41464.3	79842.2	66928.3	58691.2	51354.6	82337.4	58973.4	48782.5	160786	235724	278359	351769	489253	222620	245294	371041	256430	262896	263519	192473	251598	170534	181322	117654	234427	144097	101127	225520	158534	163567
P01619	IGKV3-20	28145.4	26312.1	24567.3	17987.7	36976.4	11873.3	40340.8	79496.8	13702.8	17460.6	18320	32774	101648	25412.6	56168.8	8362.16	27368.8	60014.4	73393.3	38478.1	44281	37728.3	82936.1	23317.9	69260.4	26155.3	58688.7	33640.5	28743.5	136353	46075.8	50421.7	48612	21346.6	11726.4	15546.9	19473.9	7259.03	13976.3	16981	13481.2	10099.6	9773.51	11842
P35221	CTNNA1	238561	459012	207564	223932	174382	498596	178384	246911	332623	335042	336036	370731	264524	723146	427441	677767	726019	396175	521576	407551	461689	470754	376464	409806	194613	335969	163953	427331	375140	310238	281663	260244	287403	149937	121400	130776	140231	107055	178619	173882	209496	179034	207271	220967
P00390	GSR	97233.8	198194	173343	189940	163683	202645	146323	161222	183832	168966	184629	258450	206715	176415	301996	327260	245367	291378	401541	273923	292202	281364	176844	198194	140132	340698	196335	183160	434360	311628	161837	171183	156710	161961	180227	210828	219894	169643	175983	177072	216406	145957	163022	180354
Q9P2R7	SUCLA2	501547	399148	152050	278827	159357	364750	97457.7	333690	324912	324156	335643	653034	354514	621905	620052	473740	1.12479e+06	367163	661792	471033	453411	463024	448435	562671	358874	211167	301772	418130	226202	263478	363511	348356	354397	113814	119139	131441	113130	379201	237966	504621	404729	268550	322790	306551
O43402	EMC8	63303.3	87659.1	67173.4	98094.3	57586.1	86006.8	72898.3	74961.5	65323.6	67794	70971.3	129076	130775	206940	150801	193513	159469	144769	201189	136083	141714	141805	67378.4	60733.9	58920.8	43947.3	71966.9	70040.8	47937.3	39545.8	59906	55898.2	55081.6	35826.2	39410.9	35043.4	39349.5	67106.1	41972.2	46083.3	67951	37087.2	52037.6	42398
Q9NZ45	CISD1	146536	129248	98004.6	139832	105028	117897	125472	153140	101356	126756	123967	186594	205469	228632	437150	311077	244596	321387	164267	249209	220974	212761	293022	394852	341130	240958	289791	270589	144302	239018	256461	282611	274631	219297	98079	106863	105191	87425.3	198684	316311	97100.1	170619	149571	148121
P50148	GNAQ	67565.3	63851.5	28236.9	44870.8	24798.1	49446.3	31366.3	35831.5	46222.5	47458.6	43176.1	62296.6	83848	96268.1	186229	95990.5	78354.5	84242.1	71887.1	98989.7	80419.2	73598.2	81876.1	117143	42826.4	58728.1	49476.3	59162.1	42885.4	41652.4	53841.6	53900	54808.3	31971.6	15581.6	20659.7	12541.9	23448.5	39535.7	72136.3	30243.7	40468.1	35176.6	35813.6
Q9Y394	DHRS7	74574.6	140596	57564.1	90084.4	51847.9	162844	46155.4	144022	113895	120409	115509	237356	143207	191464	157274	203623	187429	173195	314535	138611	170648	171861	200934	214725	192643	78138.4	126112	218450	110881	100228	161684	165011	157485	32823.6	32375.1	24551	36318.8	133563	71030.7	76924.6	156358	48210.9	78566.5	61106.6
P30519	HMOX2	62371.6	133478	44937.6	79112.8	24504.5	122119	53970.7	88551.6	75394.1	79699.1	76745	112719	100799	160356	120538	185792	132330	114845	157434	102247	112228	115124	146196	105242	100847	58658.9	88195.6	144370	65637	62487.9	85728.9	88421	87939.9	17556.3	10688.5	16993.8	20960	49480.2	33647.4	37694.2	43393.8	34547.4	35617.9	33082.4
Q9UBQ7	GRHPR	187513	119461	57800.8	46877.4	22330.5	92904.3	13222.9	76036.6	63531	71313.3	66568.4	140567	46777.8	97831.9	100245	70672.2	101000	56033.2	112236	60347.3	76934.1	78791	80581.4	47275.8	49237.9	26632.8	36711.8	63192.5	24881.1	34630.4	39151.1	41962.8	45346.7	50238.6	40869.3	52342.9	51090	110313	57956.2	102577	94956.8	56737.2	74347.9	67963.5
Q16558	KCNMB1	34446.8	13468.2	7754.86	6457.73	6064.86	4396.81	13378.3	2360.96	7750.63	10268.4	11017.5	10003.3	13463.9	9694.14	76488.3	9524.27	7923.56	20338.2	10239.9	16223.4	18504.2	17411.3	3964.88	3128.81	2585.32	7467.78	1837.38	2590.72	4110.72	4322.75	0	5013.66	5191.91	#N/A	#N/A	#N/A	#N/A	#N/A	#N/A	#N/A	#N/A	#N/A	#N/A	#N/A
Q9HCU5	PREB	101532	136063	69037.1	162430	93761.3	125668	102893	141231	113159	105272	108337	87780.3	114466	153288	90577.7	123259	117643	138055	117797	108395	107210	109917	107670	87259.3	117148	84200.2	152018	109564	69037	67957.9	90544	83570.2	88862.2	69727.1	55057.5	53984.1	34664.1	49359.3	68931.1	41826.9	54448.3	42594.6	58246.7	58805.6
P02748	C9	233081	119990	303435	207614	255183	564761	520367	344740	553507	516875	536840	3.91208e+06	476584	322512	444382	158794	182971	358496	801832	412600	486248	485931	141330	316678	299442	315672	154054	531699	345248	343909	389516	382521	387678	477729	670564	412763	655265	2.43655e+06	327274	491133	522531	335675	354025	337975
P39656	DDOST	344590	821892	161419	1.00952e+06	210001	779566	185205	780350	453138	488886	524060	439720	538584	924705	437727	761728	730087	713557	760321	539784	582425	600341	917168	615827	867842	327397	1.1352e+06	845233	269163	299176	517180	544464	550967	297927	143178	180501	88523.4	271122	605156	315795	590000	410555	452489	452346
Q92747	ARPC1A	542313	326905	504666	409509	492071	243600	323033	225836	253514	260070	263924	108468	241421	269379	379562	227254	204347	281058	108378	252777	226597	255192	233345	274233	185166	174327	309229	180269	184296	276449	183134	224514	215208	243646	177851	255857	205531	79466.1	172079	248080	75442.7	183717	157062	166988
Q16585	SGCB	157777	101537	73726.2	77625.9	71765.3	47616.3	53328.2	57002.3	61449.8	63049	65984.2	106529	70058	55635.3	127786	67341.9	48546.8	101329	50527.7	69236.9	69513.4	71418.1	41085.2	42608.5	26497.4	27116.8	31576.9	18453.6	28039.6	30216.6	25405.2	23354.1	32683.3	65126.8	56024.7	79695.7	56773.4	22939.5	91935.6	114389	19017.1	59402.5	48751	50424.6
O75396	SEC22B	116935	145851	85016.5	161122	87941.5	138619	100432	142637	99992.3	104358	115773	184088	218840	298439	220672	335929	205126	231656	223992	228255	218151	210554	259348	201901	280404	191042	354575	276020	182934	232921	242502	263055	246305	45576.7	56259.8	50319.6	51532.8	56351.1	71050.7	93579.8	73420.7	72975.5	69734.1	70293.4
P55786	NPEPPS	381006	220102	156860	135910	135848	220295	134396	134165	157405	150515	153470	244376	180816	310911	326593	300484	294826	163918	255496	206296	253991	223147	177190	88367.1	86575.7	35524.6	94656.5	153991	49762.2	59726.3	102546	103678	101024	91841.8	57817.6	65928.7	55969.8	82895.7	75103.5	162017	121001	97937.5	104187	109631
O00116	AGPS	137451	246786	138687	196743	147995	240201	238158	169850	181750	177455	190596	524890	362340	633815	296854	472674	520365	392855	560614	324609	376788	373218	187351	183388	143772	76235.2	136207	200979	80615.9	101822	129164	140562	150775	46206.3	36782.7	53852	48947.1	126688	53902.6	55216.4	115642	72498.4	77396.6	95294.3
P54289	CACNA2D1	928123	577193	416891	418453	520517	249134	509152	296038	378143	342271	405114	109947	420496	333139	1.78497e+06	283897	342796	472330	156223	508672	485314	458237	444276	545700	207865	299872	292643	180240	244828	255314	312188	323623	313241	326342	294600	394809	327679	114555	212279	831452	79010.8	253844	223454	227745
P35222	CTNNB1	260668	623633	165102	326863	192623	729256	175398	270965	417435	399465	401292	520274	227352	813780	224302	396599	505354	324600	272048	360950	384154	394155	349042	425550	166277	327184	197660	407824	248545	349252	219685	254272	265509	107579	88202.9	105940	106401	280041	212642	167059	155256	245447	237938	263388
O95573	ACSL3	216798	385109	85517.8	262512	109368	379965	80290.6	280222	260664	247528	250807	368924	250150	355815	280492	255940	314405	239681	503620	184436	269663	247730	165844	146680	121911	63816.9	123961	163068	57513	71481.6	111295	104837	118523	49361.4	34676.4	40597.9	29522.9	88398.5	76838.3	85597.9	176081	59857	81400.1	83293.7
O00571	DDX3X	109958	74790.7	51167.9	81916.5	69354.1	84934.3	38566.5	93860.5	80565.6	93108.8	79124.4	116867	84990.4	103198	106785	129580	105862	91722.4	128406	97680.3	106523	102085	81447.8	83457.1	97322.5	140618	75950.6	92079.1	135231	177215	74096.4	86389.8	81116.3	79160.1	55319.4	94500.4	58317.9	117687	82629.8	64633.6	128008	92500.1	135671	86136.3
Q7Z5L7	PODN	460089	155539	568776	283588	1.15412e+06	141261	269945	202612	249350	252313	239248	149776	449106	254951	1.1353e+06	327541	246178	454794	114531	386914	355002	348614	96199.4	171337	159667	227053	274190	98481.1	221147	212491	193855	193704	212128	226914	92786.4	154350	156018	55223.8	150307	401796	35546.2	171106	122715	126550
O00148	DDX39A	34303.2	42663.6	47679.1	72000.5	39045.4	73251.4	52171.2	90899.7	64137.9	58906.4	67134.9	76415.1	74402	50102.2	30156.4	35645.9	53497.2	50066.6	84069.9	28854	46921.3	48802.3	33036.4	57410.6	59426.5	45758.2	48489.4	54549.7	49464.4	46509	37798.4	41470.1	46164.8	11235	14509.3	15659.6	20558.3	12861.3	13545.1	13817	15407.6	14883	13211.1	9426.37
Q6UXV4	APOOL	97039.1	100968	62406	77554.6	51892.6	99724.4	38593.9	120207	78350.3	78609.6	86958.1	57952.6	119354	150621	160096	148308	138663	145268	68404.8	123849	100936	107728	85997	107821	104910	80146.9	59826.1	77739.1	87500.9	50103.1	77284.8	71602.1	83012	45148.6	25910.8	37981.3	20165.1	36299.1	76749.4	85434.2	37398.1	39559.2	55925.3	57313.9
P08575	PTPRC	542306	786972	440639	822923	505565	1.07907e+06	624186	1.9813e+06	548024	685442	671852	835895	1.10589e+06	708482	698036	937942	841043	1.38243e+06	916979	886778	914294	900182	813090	662350	1.92837e+06	511074	772576	1.04277e+06	455085	473704	656521	652620	676770	319096	342624	263264	270727	389625	660363	246038	488842	421674	449424	466504
O00339	MATN2	1.1889e+06	343069	5.98666e+06	435651	4.71496e+06	350844	4.66085e+06	669116	1.0151e+06	899483	954287	227628	1.24775e+06	367756	1.12139e+06	684439	336288	2.11328e+06	328031	1.57592e+06	1.32985e+06	1.39894e+06	317671	294270	707968	908846	477670	330254	756091	1.05338e+06	1.12771e+06	1.15696e+06	1.18914e+06	1.85955e+06	1.88711e+06	2.54564e+06	2.48603e+06	269983	756663	509920	160859	588799	528474	600703
P63010	AP2B1	174480	173402	133309	76295.4	182710	99489.8	71471.6	119114	118883	116083	114051	75521.7	107595	163785	203648	142934	127369	142069	106702	101878	125621	132322	125839	121499	95036	104656	74380.5	78302.4	151587	112834	72065.4	100349	90985.4	105619	42000.8	69826.4	39937.1	63570.2	73123.9	122524	58809.7	70659.9	69996.8	79151
P61163	ACTR1A	88692.1	68339	33065.8	35380.9	40752.6	46008.9	34425.6	35987.9	51884.5	44261.9	46095.6	34570.1	18759.6	26395.7	39212.8	26059.1	28638.9	13248.3	35296.1	16264.5	19842.8	20568.8	18083.5	18293.1	8705.64	6130.95	12849	10692.7	11629.7	6326.73	7219.76	10593.4	12305	20533.7	22147.2	25087.2	20696.5	67331.3	33835.4	90629.7	56555.9	42604.9	39815.2	38492.4
Q99439	CNN2	95522.3	170961	63295	386273	97928.4	240856	72395.3	356238	225652	231215	246632	133619	274826	278221	82169.4	469379	206781	293499	105657	216844	213397	223191	148153	163760	248054	403227	269454	184221	602472	354614	165754	211113	190124	31758.9	75390.9	57647.4	66159.3	71707.8	205690	54862.7	58570.5	199437	161259	186545
Q12884	FAP	73375.3	286005	78206.5	328447	101215	317014	94686.5	121320	199622	192624	205250	159145	545429	939975	412167	504732	504721	519767	289686	481681	460908	467977	328810	434839	127568	284549	310123	332793	179987	153513	238467	223451	229953	50971.8	39300	69465	55105.7	52702.1	202912	126939	123691	175400	189905	179924
Q13347	EIF3I	70595.7	89410.1	64778.5	49717.1	58418.3	81098.9	51117.1	61649.4	70493.6	75599.5	72755.9	104098	76264.4	71144.2	69425.9	68169.9	79891.2	71845.4	102882	73981.6	79417.9	72778.8	52320.2	62930	40498.9	33991.9	33137.7	50714.6	60413.5	45095.4	36880.6	41325.4	47043.3	31255.2	32327.3	33843.9	36519.7	71440.6	25004.1	42814.2	61309.3	30417.9	40381.9	39899.5
P16401	H1-5	532285	113776	256183	182688	6.61683e+06	4.3221e+06	167985	4.02779e+06	571754	903443	891575	153292	152510	164093	166002	259440	1.05681e+06	172341	921133	870489	990410	863937	97725.4	83371	3.19221e+06	264708	204108	4.33756e+06	66356	377715	685818	733147	710978	227525	95737.6	87102.6	96816.3	149194	175441	114818	752453	767171	812260	818449
P23141	CES1	390966	253965	183215	110369	137337	85549.2	96380.8	57466.2	137018	119875	122672	56172	64918.2	43158.6	598204	115019	256345	97687.9	51529	138385	141604	131621	210362	149272	43922.9	42006.2	71308.6	66305.2	44282.1	47595.2	89097.4	96748	100982	46128	30698.8	41530.5	31134.4	34133.2	29844.2	290178	30237.1	86063.2	59316.7	63977.4
P11413	G6PD	178938	220942	96597.5	207860	94957.2	172336	92226.2	213275	203817	232388	223950	1.14033e+06	345074	264462	341224	328306	241081	236348	420039	234295	330831	277755	277441	198407	253795	228577	231258	203782	346180	408237	244088	250505	244147	80310.2	56758.6	70094.5	73130.1	517193	108567	160370	174355	105878	126272	123563
P13861	PRKAR2A	250225	171309	87128	79471.8	65883.2	148588	52235.2	91649.1	121609	107273	114260	221197	84714.6	189502	151575	113425	150381	96085.8	110482	125941	108163	121962	163881	135807	93316.9	63061.2	73511.6	143302	74300.2	88249.1	113587	107289	121844	60400.5	47872.6	54286	47685.6	151392	51018	108535	62007.4	74933.3	71715.6	73242.1
Q9H8H3	METTL7A	243563	314028	122520	215465	145442	155468	105101	337842	157265	180613	176155	82801.2	150917	108748	230396	148726	185362	242452	82421.9	130453	135409	151026	186761	103592	214058	51182.9	106668	73219.3	58603.8	64393.8	86903.5	104387	102840	182464	100761	140606	102940	77662.1	216105	222160	108583	137057	142340	154011
P28066	PSMA5	27228.3	53797.4	22431.5	31683.9	24331.4	48200.4	40212.8	36627.8	27642.7	39561.5	38625.6	97182.7	68997.6	100890	96778.3	87634.7	115028	59115.3	173955	54014.9	80946.8	82240.9	66146.6	67655.6	51240.8	51778.9	49744.7	61005.5	53779.6	43956.2	58769.8	53175.4	55001	28298.8	37818.7	30852.9	40937.2	37739.4	31497.4	40265.2	68581.2	29611.8	32898	30369.5
Q15185	PTGES3	141669	217264	90980.3	181675	115890	257225	125419	191054	185154	228135	176697	446203	407513	251842	276682	317214	222816	308325	407627	222734	251202	264753	332131	228302	247301	221391	272207	318586	273186	337627	255073	257983	268463	147781	165174	160604	122190	255069	202600	153864	316891	122289	217798	200989
P62851	RPS25	153745	109399	61759.3	85129.9	112802	204542	82346.2	130640	112340	111075	110101	559856	151238	225203	219800	204464	245997	116562	367929	164223	195677	179150	131647	99456.8	143328	92454.9	97090.9	254685	105673	91499.5	127840	130091	131012	99043.2	100996	77342.1	60536.4	155867	82080.1	154160	155866	93721.6	91896.2	98684
O43242	PSMD3	288894	339956	264331	213970	300435	342481	293763	228426	239093	245021	266266	357299	215630	401420	253744	249032	343975	214647	372036	253014	258509	274908	228049	186574	165035	130796	137406	232096	138442	164535	164853	157348	167845	150289	127520	128768	121695	184825	114361	121892	183840	108522	139090	129570
Q9H4M9	EHD1	251449	154422	127151	106945	119287	110888	84859.1	162935	134782	134816	140411	285722	108835	154089	218293	142598	145914	123794	160408	133531	128854	140662	103584	120850	100662	120797	77944.2	79845.3	125509	102491	95995.2	93091	97999.7	28634.6	52297.5	48363.6	52824.6	112869	62116.2	92395.7	62674.5	52708.5	56858.8	60783.8
P00740	F9	140863	58486.3	146084	98537.5	115687	124705	139084	109839	106500	91884	108700	274241	266891	81993.3	132188	94622.5	80211.4	216087	171388	148353	137533	163968	57654.4	91421.8	144291	217897	140598	178619	185360	160620	119624	135708	129063	94928.3	103593	114448	89448	107556	79059.5	66254.6	72443.2	52077.2	65829.1	66131.2
Q53GQ0	HSD17B12	467542	932066	332984	672896	385301	920201	240021	780743	576229	553635	625698	513970	576250	1.1119e+06	570435	1.00678e+06	1.04635e+06	702969	963529	616320	670254	736306	955351	787041	752874	272969	662693	959091	259214	378524	603099	564346	608216	159834	96553.7	124400	82297.8	194170	275131	210409	404345	224792	258729	266997
Q12846	STX4	83797.1	84339.2	56125.4	69951	43712.1	81393.1	52285.5	76897.8	63164.3	76500	65601.1	180767	107755	127844	131855	143133	105994	122051	163664	99347.8	102354	132265	69619.5	67609.3	65359	45455.3	57461.1	55526.1	49770.4	44934	48817.7	57479.4	53233.1	8105.17	9157.46	8878.4	4192.87	9428.74	8507.27	9814.17	5103.04	6907.84	6677.23	8580.22
P01033	TIMP1	15086.7	41807.9	16974.6	33985.1	16654.6	51986.1	15658	27772.5	42992.3	45254	48076.6	119393	98829.3	109762	66385.8	79827.7	124668	67242.7	133224	76830.8	83610.4	74678	41223.4	67305.5	23516.6	63960.1	25423.7	41409.6	46428	49011.1	37635.5	35058.4	38753.7	21133.9	16564.1	22150.7	20096	59716.4	41976.2	36589.8	77705.9	45876.8	47148.8	47808
Q5T1S8	NCMAP	9032.02	2193.88	31785.4	4728.63	29727.4	6359.22	53698.6	8327.96	7562.1	9739.33	10810.5	#N/A	#N/A	#N/A	#N/A	#N/A	#N/A	#N/A	#N/A	#N/A	#N/A	#N/A	#N/A	#N/A	#N/A	#N/A	#N/A	#N/A	#N/A	#N/A	#N/A	#N/A	#N/A	29402.8	30389.1	38104.3	42162	20220.8	27005.3	36387.1	23107.1	19802.2	26180.8	24091.4
Q92499	DDX1	512032	422661	189238	263374	246495	367532	165253	271122	245164	285015	260526	377167	226999	333017	495003	334916	380805	232061	350558	297806	309467	287328	459150	286244	295882	180603	221427	390686	216591	240124	282460	318159	290985	99608.4	109595	112896	99955	237136	154882	303937	250562	191534	197931	201368
Q9NVI7	ATAD3A	88787.8	139225	133685	199835	161538	175306	144717	189504	136109	137305	140556	183238	162857	209325	128469	195855	207361	162102	213489	128688	163038	141736	114104	125063	175305	192234	300591	140684	167859	240166	194075	187253	177246	109503	104211	83803.3	77281.9	161284	142080	89349.7	192527	129227	146831	145067
Q9UJU6	DBNL	155686	154759	188413	310561	156594	171081	78340.2	258304	177253	185866	202435	246340	495408	246391	268157	443777	285326	429248	202616	318485	312291	299458	144470	211168	256632	288685	299691	155524	472514	370677	171360	203860	194245	50724.1	62305.5	61476.5	41632.8	88588.7	137971	80416.8	69457.3	100664	98354.9	103647
Q9BPW8	NIPSNAP1	51782.1	142968	64072.2	70009.4	73231.4	177411	42872	116866	76911.3	101825	66151.8	101219	29756.1	91528.4	41523.3	62731.3	95138.2	49412.6	97885.6	46708.4	64884.1	60833.4	40179.2	25225	33830.3	19003.6	22307.8	46633.6	22678.9	18715	34435.7	34954.1	28146.7	16122.2	27543.1	19982.2	30665.6	31406.7	23448.6	18606.2	34481	12822.4	31903.8	22883.6
Q9NUI1	DECR2	43153	58274.9	98627.1	77526.3	43192.9	35735.3	53424.2	54100.4	45714.3	49835.7	50311.4	71201	37144.3	46647.6	26167.1	40394.2	36414.4	26529	22546.9	14076.9	38764.7	39639.8	38142	37813.4	27418.8	26534	44387.6	22669.9	44225.9	42746.7	29748.9	27239.9	31218.3	35496	27982.7	37017.5	22163.3	54311.1	23659	37011.4	16447.2	37144.8	35611.7	35559.3
P79483	HLA-DRB3	30827.1	13889.1	88220.2	26995.7	42551.3	40043.2	94537.8	210707	62421.9	76093	76400.1	71913.9	133749	126425	98859.7	162034	50593.8	66207.6	352835	98423.9	126149	118579	40122.4	52890.6	357110	72387.7	46715.6	74376	77620.6	54664.5	91118.8	88337	83054.3	86835.7	30354.7	78303.2	51893.6	38213.3	31823	38928.4	239409	27174.8	71677	60150.3
P25786	PSMA1	59506.6	135113	53849.8	77641.4	50064.8	100443	62000.9	83059.8	93255	86312.7	92961.8	104551	78421.5	145360	137715	109575	162882	65846.3	216110	83884	105282	105476	105842	90938.3	67160.8	59564.4	54562.7	81380.1	58885.1	49596.9	69028.4	77345.7	73159.6	62956.7	61583	74751.4	78156.8	74664.5	63078.8	90052	174990	86758.3	77952.9	91402.8
P63279	UBE2I	41049.1	65084.8	25113.4	47648.7	25187	62960.2	9130.01	62927.8	47813.2	53799.1	55454.6	162894	139046	193488	94352.2	189319	164793	149058	160499	123049	131163	117032	102012	90042.6	117798	69103.3	115983	117189	83524.7	116533	91525	85989.7	102214	20466.5	21688.5	18815.1	15451.6	54837.7	49058.4	31264.5	58935.9	33393.7	43907.7	39912.2
P01780	IGHV3-7	95841.9	225254	48609.1	33846	77332.4	39203.1	35520.9	37569.9	44049.9	42531.2	46969.2	#N/A	#N/A	#N/A	#N/A	#N/A	#N/A	#N/A	#N/A	#N/A	#N/A	#N/A	#N/A	#N/A	#N/A	#N/A	#N/A	#N/A	#N/A	#N/A	#N/A	#N/A	#N/A	#N/A	#N/A	#N/A	#N/A	#N/A	#N/A	#N/A	#N/A	#N/A	#N/A	#N/A
O75131	CPNE3	354309	320214	273399	292895	351898	306486	273775	232968	332052	293308	322748	589171	163551	359859	451118	299577	278629	266492	579186	243148	299604	282135	269130	201524	163413	132527	176116	231091	109044	137593	232665	237607	238260	293313	230496	250327	238186	553958	235529	306622	535755	187820	255217	264573
P22234	PAICS	113450	216225	102299	124610	76830.7	269316	80551.3	98427.6	160965	142440	159120	200179	97959.5	219522	134161	114106	330348	118784	324230	171840	161914	158050	220880	144656	101444	169278	118768	304129	134062	195483	163058	154426	157386	83967.5	79209.8	64655.3	137054	85150.3	61264	63908.3	152744	58246.7	80594.2	71234.9
Q9NZ01	TECR	196235	308881	209788	404721	274284	296949	162536	408920	222887	232341	220625	184974	302734	285729	195872	256814	268459	325469	268570	294914	271979	270394	288576	224357	367621	222124	397511	296812	200079	196802	240969	220862	227927	301036	279821	266023	245146	126610	286700	140067	210075	235915	201120	221678
Q9H936	SLC25A22	38416.3	66632.5	26330.4	65085.8	37419.8	75616.2	33124.6	62849.2	44375.4	47088.8	54345.9	54679.4	71958.2	89129.8	46892.7	95694.9	79932.3	71137.9	136493	53791.3	75182	73220.1	28345.4	28779.9	33463.1	24048	33740.5	30819.5	35274.5	21235.5	15089.1	26511.1	30701.1	31160.1	27978.9	32211.7	32413.2	30023	35122.1	17091.2	64653.9	26893.1	35944	37958.4
Q9UBX3	SLC25A10	74508	104939	127205	98688.7	70610.3	194791	62197.5	97954.6	112372	114497	121335	216444	113138	139135	52773.4	120848	135500	102334	197010	93398.6	119113	114286	77710.1	65332.6	66705.1	71483.9	72884.5	150789	165068	63886.5	79879.1	81681.5	86134.7	44151	45116.4	52420.6	43555.3	155292	73484.8	25956.2	137875	63207	80299.8	78787.3
P25788	PSMA3	85356.6	221659	70986.5	112855	65255.1	160263	68789.5	129722	137359	142102	145120	168575	117550	254267	248378	209579	324943	119376	489002	146606	219324	193101	184856	158935	92100.2	60069.8	90669.4	130408	66852.7	62834.9	109850	122169	105518	46164.4	41710.3	47691.3	33778.4	48040.9	43100.4	66752.5	88396.2	33716.6	51221.3	50469.6
Q9Y5U9	IER3IP1	6031.76	16136.3	5715.97	12459.3	2910.9	19622	3662.98	14173.3	6472.12	9676.6	9739.56	18204.2	4900.26	15165.3	10794.3	15689.8	15428.5	7490.77	21741.4	6391.73	20391.6	16385	#N/A	#N/A	#N/A	#N/A	#N/A	#N/A	#N/A	#N/A	#N/A	#N/A	#N/A	#N/A	#N/A	#N/A	#N/A	#N/A	#N/A	#N/A	#N/A	#N/A	#N/A	#N/A
Q02252	ALDH6A1	395226	342159	368144	347301	335759	362442	278647	483528	310573	296185	294608	290295	356197	273129	334660	342173	367563	441320	528333	323975	334635	336258	240885	233188	313957	139450	227892	236685	166822	180150	179197	188276	194146	181274	161451	182977	207717	124781	214196	162956	223087	129725	164967	169181
P05198	EIF2S1	203162	201380	118080	117942	103468	177454	89018.2	119439	167989	142703	161420	447952	144941	246503	245892	198980	293138	120820	405332	163849	178466	188801	168828	134967	105568	81710.9	94654.2	155931	111866	108483	130714	154266	146972	78961.4	93738.3	72046.6	89489	193577	104877	199363	253662	106357	133773	134314
P40429	RPL13A	231826	275906	159464	212847	458538	395124	147196	229327	203419	209021	225169	337968	183815	215983	208881	186914	261719	157432	368971	161148	208963	192001	274605	198133	235492	173298	215126	420945	191774	158475	221701	228139	220870	305018	331742	289477	218092	426972	245434	222945	441562	210112	274564	271589
P11233	RALA	141407	148484	41648.1	91151.2	43113.2	123239	39803.5	75797.1	100069	105610	105964	110542	126973	376038	262315	269509	429711	140698	257011	188275	203378	209330	163951	239918	75501.7	65573.5	85815.6	131973	54135	40037	96449.3	99561.3	101105	30162.5	26424.9	38415.2	22541.3	49817.6	68702.3	130792	128123	98488.6	107057	103813
P51153	RAB13	46407.3	42122.2	50185.8	49660.4	36280.3	53154.2	61984.9	43232.4	47353.7	42310.8	43693.3	22749	31383.7	21275.9	39126.7	22742.7	20388.5	31050.4	32489.5	25827	25810.7	31115.8	47454.7	55329.3	51930.1	54273.1	53193.9	64866.9	54058.1	46340.7	48147.1	46869	52758.2	17450	14985.3	25611.9	29296.1	17059.3	14410	27114.1	20748.2	13350.9	14202.5	14739.3
O60493	SNX3	70826.8	62354.6	33893.3	45089.9	40984	53747.6	27531.8	51710.7	55755.4	53137.9	71377.8	222461	69676.7	78217.5	81477.6	81983.3	64383.4	63683.2	158503	64966.6	80762.8	77700.9	92045.6	101451	75396.6	78762.3	60475.2	60424.6	154621	84949.1	72469.7	76332.7	87193.2	14197	15268.2	12273.5	15129.8	118712	37102.5	39853.8	104366	30010.7	44047.6	46413
Q96FQ6	S100A16	14008.2	11687.1	22276.8	20708	20996.6	13182.1	22860.5	9993.1	12623.1	12924.4	12947.6	17301.4	42504.6	20614.7	28778.6	32197.5	25398.2	46954.4	21101.5	37390	30996.1	28793.1	#N/A	#N/A	#N/A	#N/A	#N/A	#N/A	#N/A	#N/A	#N/A	#N/A	#N/A	13219	6808.36	11925.1	9686.16	0	11244.6	10865.1	7964.31	5309.93	8542.16	10437
Q9Y2R0	COA3	45288.2	41564.5	34228.7	54581.5	17988.5	55158	53335	45585.1	43407.7	45999.3	51597	152712	73431.4	87297.1	55264.4	60015.5	83806.7	58887.6	88443.6	67010.5	67925.2	66202.9	#N/A	#N/A	#N/A	#N/A	#N/A	#N/A	#N/A	#N/A	#N/A	#N/A	#N/A	3327.14	2469.51	6790.28	3804.04	21861	16745.7	23874.6	20799.5	24129.1	21875.9	19990.7
Q9UJS0	SLC25A13	101260	181487	93278.3	269026	73114.8	223920	54171.9	158101	153898	146558	162791	256561	236550	244470	108035	358054	245053	232055	138416	200338	184817	196496	227640	202082	202022	131863	302672	253549	139925	103538	158053	163497	179559	90672.2	97712	89448.5	84401.8	158623	157240	83819.1	79241.7	119868	123004	121209
P12268	IMPDH2	141155	228574	99400.5	141372	91758.5	370861	61776.8	184648	237713	234814	237920	707411	338887	375429	453076	389279	417949	246697	1.68641e+06	291757	528719	448715	226831	205651	181694	131266	143579	349571	187674	154518	247938	237170	237210	134271	183765	188386	155620	426763	205320	297696	1.15297e+06	158362	309421	303975
Q9Y305	ACOT9	181147	245989	146321	285883	156358	234604	101109	239690	216047	223355	207778	346547	310015	343553	302600	281706	372633	261923	235924	264296	245652	241984	222861	246742	187195	115767	242159	200832	134850	137824	140467	168482	161628	93851	78464.4	93008.2	72963.8	192591	159402	175122	126519	142412	147845	139587
Q6NVY1	HIBCH	199662	196716	152249	186295	137400	219325	114028	216948	156826	158996	163998	172208	137516	270351	195940	225194	301272	168756	318441	143282	175441	186544	241317	184926	282861	102086	222752	290842	118672	127597	202962	190397	200771	91862.8	71761.1	90980.9	72501.5	107323	130224	128556	193767	106517	122653	115343
P36542	ATP5F1C	372929	518434	196022	438357	205208	514955	117023	451797	283288	297574	314325	373202	360264	512209	481467	491088	494373	490887	484057	360581	406841	424962	437318	352097	399580	175415	344735	446512	187710	205621	299003	307674	303508	207102	105656	125817	75802.2	171236	314002	341384	345590	285948	279276	323696
Q13242	SRSF9	47402.5	44098.4	33980.9	56482.4	52691.8	100274	43013.7	73918.1	47234.4	55374.7	51737	149299	378566	101580	94882.2	344409	156974	262351	237807	182655	182337	167444	37741.7	11961.3	67675.6	41849.8	58136.8	98608.8	35415.8	47372.7	50708.9	55420.5	56604.6	35841.6	44948.2	46621.3	39438.1	84049.3	62303.4	29384	61168.2	29354.7	47708.6	44868
P02774	GC	207674	163043	106306	88999.5	169554	121473	126142	84298	166765	163119	154321	2.16727e+06	288537	391565	731802	255274	375951	301330	631172	327135	376140	364110	193368	242007	111492	104732	89044.9	168325	121649	219311	187269	207576	204357	168713	104912	128487	118478	638638	114482	274119	194021	121931	125561	129046
P22830	FECH	86301.8	79862.3	41767.4	40856	55137.9	56746.7	39385	54074	53272	48799	46563.2	56875.5	99453.2	138419	159903	133771	168795	145058	221674	126158	125326	133987	76140.9	59530.7	60626.5	32340.6	40270.9	60845.3	40942.5	48204	57177.5	46523.2	54122.5	18176.1	24119.8	25385.2	24051.2	14082.2	38957.2	39481.5	51330.4	28135.2	29419.8	32763.5
P48059	LIMS1	274963	169325	70099.4	102338	57549.1	114292	50886.2	106246	118510	125045	127514	297525	203066	163303	387531	185825	158014	142866	123581	193773	179854	186759	140023	159453	84810.7	179464	87898.2	96575.8	222501	156004	86922.6	101639	101840	58238.9	75624	61647.5	55738.6	335340	132955	560971	151206	190516	196362	198775
Q96LW7	CARD19	56684.4	39166.1	104986	77746.2	88050.4	36215.6	96671.1	40493.7	49764.9	43307	65177.6	71182.3	258083	165182	373968	246108	116136	310348	87044.7	234320	183385	320501	57994.5	56016.6	52016	40103.1	88667.7	57639.9	41618.9	45168	53318.5	58341.2	58382.8	278251	382214	298542	499663	51010.2	144850	134066	48683.9	108140	102407	156729
P30626	SRI	95041.3	156043	215695	109844	156730	103855	151177	121628	250088	218036	239589	350681	331774	301830	283898	295583	462085	371106	158228	401769	392179	407153	141390	311637	136999	521222	172093	109527	1.5785e+06	455249	227242	220333	225917	128597	130049	157211	166669	154016	220573	173736	80205.5	250916	241884	248033
P62312	LSM6	35181.8	44839.3	32163.8	36970.9	37954.5	30585.5	39956.7	35338.9	38843	44106	43793.4	32914.1	13260.6	17882	12670.3	17954	24251.4	12809.1	20796.6	11407.9	16061.6	15605.3	16885.3	17218.6	12481.8	15585.9	11838.9	13283.5	27064	14377.3	13824.5	17824.4	13671.7	#N/A	#N/A	#N/A	#N/A	#N/A	#N/A	#N/A	#N/A	#N/A	#N/A	#N/A
O60884	DNAJA2	246214	196256	160731	180805	167868	229471	94002.8	164518	156633	154892	156741	290820	284399	292087	370114	289938	328517	286721	311782	250169	282569	287764	256716	261328	222646	220861	267845	354538	198379	241284	191950	224044	211603	65970.5	80758	69101	64174.1	87868	98164	127591	107945	89606.5	94202.4	91179.8
Q02878	RPL6	505792	553609	219952	274074	1.28769e+06	658681	199358	425487	364455	370487	362064	714267	540581	526624	600221	534667	822845	425286	1.05985e+06	569014	601662	595446	707628	513504	512822	345291	293070	875567	364417	367891	439572	448007	444259	218372	148595	166039	131383	373478	267417	378377	612515	361215	367260	362615
Q00059	TFAM	668715	471925	336789	163777	1.56806e+06	401246	154012	694155	314621	340143	359548	160444	285058	610255	390618	486493	834791	374140	569173	487658	490105	454362	307288	187860	449524	98712.6	110001	257738	91397.6	127032	212575	197901	234003	115097	64312.5	47366.1	50936.6	46289.5	127056	127420	134127	154827	152807	144410
P30273	FCER1G	27714.4	91299.7	28002.1	52416.9	17482.9	65381.3	46502.9	56221.9	32438.6	41703.3	44716.3	71404.9	109452	117586	73044.5	146655	135538	97482.2	104809	120334	110001	107118	90508	38942.5	50449.6	29892.5	42317.7	53956.3	26951.5	33792.2	41237.7	46613.6	39843.1	#N/A	#N/A	#N/A	#N/A	#N/A	#N/A	#N/A	#N/A	#N/A	#N/A	#N/A
O60716	CTNND1	302982	399950	291707	431841	253087	553785	301313	367122	388474	395963	422766	389548	523401	693512	389238	772295	802078	467172	583305	511423	539652	509468	201544	262952	183672	233185	237030	295080	209579	263560	198308	204218	197259	137230	133679	136093	109715	149869	181973	154102	202438	205565	194579	200729
P54886	ALDH18A1	96412.4	367691	137711	165529	98591.5	318586	129107	198510	278311	251187	270304	948619	486205	527572	237191	453706	765342	367936	1.16151e+06	431745	556846	521313	281921	241722	166188	137265	116625	240267	144993	157063	221795	228304	227644	137009	130267	157996	145109	384442	124125	107094	482670	149793	189511	190860
O75477	ERLIN1	294355	260361	393908	364478	345444	301891	239399	196344	232332	232857	240928	463421	281149	310862	266416	403877	390113	346419	335316	312622	294910	309324	179865	158319	135038	102550	245227	204498	92248.3	93031.9	167310	151875	163740	282882	280271	251353	134660	201158	182822	153617	147089	153208	155139	158447
Q9Y2Q3	GSTK1	85839.6	188926	56908.1	105838	68632.7	237761	48348.1	174765	173224	153430	159728	816161	108455	234263	160115	223476	274593	118396	310512	196383	206463	199154	150029	125721	132390	63780.7	58345	197393	60486.3	77582.3	116700	114857	118406	52394.7	32594.9	62814.6	55120.8	481776	68168.6	91299.8	168688	123233	110786	107940
P62266	RPS23	432597	359979	256237	304787	464959	592097	269003	478701	270674	359111	323865	365865	303871	485301	474912	463286	529415	343601	388551	405038	389585	377799	149228	148520	204521	135347	136918	301730	168961	178451	163627	177474	157739	215640	191808	117911	134261	219719	201224	266695	264154	184223	229328	204965
P19367	HK1	792361	531708	921844	459116	968585	500434	1.02213e+06	579493	464679	467361	474062	782531	486892	533442	1.33426e+06	472033	591824	521501	649971	530685	548237	555935	425096	330861	474048	324995	472494	410156	300612	423539	419035	425141	437798	368618	655191	405360	574828	233377	288674	554297	192145	240929	253049	252975
P43897	TSFM	74088.4	102428	38054.9	80159	59561.7	107287	63146.4	83534.2	74726.9	68443.5	75157.8	169092	53980.1	78316.5	44223.4	50510.8	95111.4	49570.6	127455	65854	78566.7	76982.9	91879.4	67850.1	53267.8	33876.6	53662.5	94269.9	51187.8	50740.7	50279.7	51939	56791.4	14320.1	16426.5	16071.5	15166.5	86418	21784.3	24055.3	44019.9	15968.9	26770.3	23391.1
Q9NX40	OCIAD1	385168	233525	82267.5	162225	138874	231364	96010.3	178962	149401	148485	160707	69854.7	126367	120564	131399	164999	154137	156049	134899	114869	130148	120189	159859	125032	161509	120099	156790	182250	94074.5	96321.5	116160	130140	136377	241976	140204	169028	127709	118185	213902	288235	188002	209308	193199	188697
Q9BY32	ITPA	9077.83	5646.87	5881.84	9337.85	1979.49	4770.52	0	2982.74	6025.81	4301.81	7759.4	52984.4	11951.3	57858.2	20389.2	23729.8	58831.8	21337.3	36245.3	22015.2	30062.4	25884.9	14349.9	20733.7	5027.1	1725.36	10241	10573.8	4467.45	2634.7	11693.8	15382.5	11753.9	4344.31	0	4134.79	2283.29	14214.8	2926.17	12380.1	4747.96	6428.67	4608.91	7361.4
P31943	HNRNPH1	8369.93	10727.9	10578.4	14214.2	11509.4	13948.3	19691.4	11238.9	11324	14170.7	11629.3	100870	83457.3	77532.7	53566.7	74353.7	84651.5	78943.5	100527	62108.3	76587.2	72445	38035.2	37386.4	43529	60359.6	44408.5	44982.4	59401	81824.3	33517.9	43887.6	47405.1	21188.5	36824.8	28731.1	11878.7	56600.7	43146.9	22181.6	70381.8	41002.8	46477.9	46238.9
Q16836	HADH	239956	407453	201442	114533	120119	434372	129210	301866	261982	258900	274371	550218	214088	817679	436826	442161	1.7751e+06	319841	966761	402768	519036	557627	502724	464601	357367	94657.7	152148	583287	119437	203891	330580	333439	315010	91643.1	77955.9	94185.6	65928.1	177603	133925	171005	297764	164540	188996	195427
P11387	TOP1	632513	454628	551441	724892	1.47009e+06	903355	832279	935572	585077	603619	601339	356880	596009	928069	415887	817143	967406	567860	513864	616857	583156	604109	307129	127549	678435	163277	499009	643452	144406	199794	450302	413793	429663	467598	1.10706e+06	452398	373842	174826	334676	182842	290472	376283	350767	383271
Q9BS26	ERP44	95271.4	441936	113747	151346	82345.2	260410	119673	202583	247932	228615	232135	224489	156370	283019	218090	235683	312933	199470	469833	208970	223338	237012	251860	267573	136415	158460	135909	165113	148981	181188	145430	153586	158236	69210.9	69897.5	72489.7	73901.3	104302	110482	132849	229053	91029.7	112407	120839
P78556	CCL20	8975.81	4884.63	15670	56600.9	11964.4	33956.7	4374.08	24216.3	37978.4	35271.2	46400.3	131899	31982.5	10625.5	6572.47	9198.37	17260.6	8405.04	74986.1	19467.2	24717.4	22148	3846.5	13141.4	20121.8	53028.5	43355.6	24609	83323	11574.2	26267.4	29347.8	30866.3	2778.68	0	2804.45	6067.89	25080.9	4148.01	6288.02	10966.7	3502.25	7570.74	7415.08
P46940	IQGAP1	728781	1.11384e+06	450539	455031	415434	649620	312753	623144	573005	576212	597546	886128	642147	1.06077e+06	984061	907664	887452	616457	737017	743874	734336	717795	914807	660278	555957	407677	428168	599916	516492	528504	512660	533696	547713	201928	172313	218289	180062	350866	242620	463813	314960	351488	320380	335130
P20645	M6PR	63552.1	129666	39331.6	62544.1	42726.3	98961.6	61982.6	105653	71853.2	82960.9	81660.4	236364	71652.5	131514	101432	113318	153655	109664	177093	91975.2	96993.7	103923	244094	177682	167478	82940.7	84667.8	165301	80342.8	126003	138540	148604	152654	48040.6	21327.3	24535.4	25710.2	59390.7	46515.5	39312.7	65784.5	28908.5	41697.3	43690.5
Q6IQ22	RAB12	67260.3	45980.5	51855.6	36926.2	40530.9	32479.5	40327.1	40411.4	34761.5	30234	34968.2	25387.1	80335.9	36205.5	69748.2	55643.1	33425.9	69343.1	27751.2	56175.1	57639	47837.2	42062.4	43085.5	44220.8	45509.6	53473.9	28485.4	34396.4	53434.2	40452.1	40454	38750.3	12568.4	5560.23	11035.2	9457.19	11404.4	16750.5	35871.3	12830.6	11913.4	16201.2	15783
Q9UJY1	HSPB8	487877	115775	54979.2	40721.2	53224.6	45431.5	24483.9	45826.8	74498.6	70830.5	87294.1	71039.2	131826	73235.6	1.24908e+06	119348	86954.7	113276	64121.4	176126	196896	190601	132473	140854	62786.2	90306.4	62855.2	57403.3	82790.6	104567	95169.4	108566	96787.4	57690.4	83919.5	62163	112609	43456.7	54778.7	678901	31995.1	120878	107316	105407
P22102	GART	171980	311589	155904	230728	129347	453344	179770	235606	236861	246774	259812	708010	254391	369030	208550	259384	360543	172859	381940	250642	286661	270182	235913	175061	166963	151325	165536	330568	183716	179080	166097	182557	185147	117787	108611	126927	137401	334092	115098	121255	204479	132672	158854	145276
P43121	MCAM	1.25247e+06	582231	789952	447958	656397	301728	663354	398731	440273	458468	446452	110388	346053	359835	1.11867e+06	328494	280483	520697	135278	407476	365426	386001	469111	546597	292880	288687	326979	218022	232507	372094	368123	395071	364746	794091	382794	573905	557535	172304	498330	1.32927e+06	126094	443253	353138	387468
P04217	A1BG	429315	210762	324743	159081	287100	155461	225552	108619	182582	166404	205031	274128	192922	332510	878610	232741	353901	306357	270313	361482	296920	339843	284033	470416	128578	117698	217661	196324	99708.2	167201	246252	227421	240979	294442	102318	130783	98537.9	66053.9	99762.7	348171	96092.4	142646	107987	126270
O95433	AHSA1	76917.9	81187.9	64441.2	81596.1	62422	99582.6	39430.8	67356.5	58257.9	66027.7	65257.8	240458	183164	206246	124922	226902	204258	180171	287324	164294	180359	165449	31157.9	19686.1	31154	30317.3	32216.7	44993.6	28580.2	34373.3	23613.7	26568.6	26524.9	71604.8	67724.3	76234.5	46754.5	127511	97242.3	89555.8	121656	461040	84415.8	77776
P56470	LGALS4	1.30413e+06	3.17026e+06	5.4908e+06	3.12724e+06	4.22081e+06	5.47673e+06	1.28641e+06	1.81055e+06	3.04133e+06	2.89797e+06	3.1685e+06	1.307e+06	2.31716e+06	2.77665e+06	500134	1.19082e+06	3.98906e+06	2.38911e+06	1.81503e+06	2.33898e+06	2.29203e+06	2.48596e+06	2.21039e+06	4.39243e+06	1.21322e+06	1.79053e+06	1.89254e+06	3.77702e+06	1.91769e+06	5.77901e+06	1.81635e+06	2.27171e+06	2.21968e+06	2.19225e+06	3.08588e+06	2.89685e+06	1.60314e+06	1.09651e+06	2.19939e+06	265238	1.52e+06	2.23185e+06	2.00295e+06	2.28549e+06
P27348	YWHAQ	27943.5	42496.1	41007	25203	39570.4	22117.1	31743.5	22201.4	41694.6	34025.7	34152.3	76598.8	64651.9	159306	118544	122789	91285.8	84428	112164	77631.4	83019.3	94768.8	67623.4	57433.7	47134.1	39484.1	40377.3	45121.9	52218.2	54489.2	47664.2	49654.6	59068.1	21832.1	17896.3	23326.8	22109.3	19872.6	17621.9	25356.5	26565.9	21412.5	18282.6	21614.2
Q15121	PEA15	4563.9	9342.65	2078.03	8864.56	8707.42	5904.91	0	14965.9	10466.7	7764.23	10358.6	20045.4	12200.2	10911	16183.8	13562.6	11980.4	14217.1	12929.3	9462.13	8349.09	12190	20804.3	19210	27271.9	34973.1	19257.8	14669.3	24815.2	28041.9	18357.9	17834	19831.6	#N/A	#N/A	#N/A	#N/A	#N/A	#N/A	#N/A	#N/A	#N/A	#N/A	#N/A
P78527	PRKDC	1.43505e+06	1.8175e+06	1.17805e+06	1.71603e+06	1.5437e+06	2.45089e+06	1.22399e+06	1.77189e+06	1.6045e+06	1.63918e+06	1.67135e+06	3.37423e+06	1.45184e+06	3.01024e+06	1.64183e+06	1.92126e+06	3.93845e+06	1.47212e+06	1.88008e+06	1.83152e+06	1.90401e+06	1.92369e+06	1.41802e+06	1.08348e+06	1.37463e+06	677930	1.23296e+06	1.86035e+06	808689	881911	1.22529e+06	1.26324e+06	1.27357e+06	732425	740189	730621	567254	1.37913e+06	652522	643837	824886	835929	822532	878149
Q16853	AOC3	7.64278e+06	3.34778e+06	2.89439e+06	1.53893e+06	2.39889e+06	1.0142e+06	3.10083e+06	1.89781e+06	2.07834e+06	2.04096e+06	2.21976e+06	509737	1.75873e+06	968135	6.69965e+06	854853	750456	2.74053e+06	595293	1.87511e+06	1.89625e+06	2.02626e+06	1.88714e+06	2.76556e+06	916438	1.54842e+06	602626	548827	1.61775e+06	1.47744e+06	1.04835e+06	1.27121e+06	1.27852e+06	2.7564e+06	1.53193e+06	2.06668e+06	1.93822e+06	233829	1.45847e+06	4.25288e+06	254058	1.40951e+06	1.18499e+06	1.34258e+06
Q92734	TFG	589669	381373	715645	611252	405636	285227	115553	343184	342121	310191	359612	108693	542174	224648	277581	335878	141212	454718	88199.6	302884	259753	277062	235215	292583	194144	231657	379450	177968	427333	326374	227846	199432	210444	107933	138943	106747	173450	36721.3	188831	113360	33600.3	125581	115219	124699
P07910	HNRNPC	69418.3	41445.3	49352.7	65868.3	58396.9	49701.9	57919.5	73399.1	68920.5	68150.5	77283	41384.3	75052.8	52947.3	62280.8	77215.4	61614.8	46791.8	62642.1	47447.5	51632	63656.5	84835.1	158666	70328.6	170488	73340.3	53675.9	221105	156110	86999.3	67716.3	65304.2	56452.2	56254	46832.5	48852	64528.7	61988.9	70981	68232	48243.8	63032.8	64809.1
P09429	HMGB1	17421.7	23872.9	21054.2	27067	37233.1	33689.5	16872.1	45591.1	23234.2	31072.6	32049.1	21496	24641.5	42609.9	13531	41249.9	53572.7	27250.5	59893.2	8932.91	29435.4	29789.4	29082.4	38703.5	54842.5	61434.7	45015.9	57912.2	53233.5	66719.5	45123.5	45384.7	35851.2	13282	12441.2	11773.5	10291	22109.6	26703.6	17894.5	60299.5	7964.89	37335.9	35431
Q92520	FAM3C	55927.5	92016.8	31483.5	44852.8	31421	70607.8	30328.2	65074.9	60420.2	59288.6	56717.3	126094	71430.3	145968	114192	142051	167302	110074	142040	90394.4	109430	99988.6	182117	129088	118886	57987.2	68701.7	136559	43674.3	54195.2	88355.8	92389.8	95701	65426.2	32489.8	39955.4	42568.1	84861.6	82388.9	79665.3	114218	99537.5	77848.8	89531.2
O43920	NDUFS5	143473	147433	81061.7	78882.6	76904.6	122496	61086.3	200162	107768	118798	133035	80664.2	84256.1	125805	134885	106990	148360	97546.1	168875	90599.7	99298.8	105644	69529.8	111977	81239	46907.4	49874.3	44094.8	43353.2	48338.9	66048.9	61518.4	73427.1	26785	25385.1	28997.9	19895.1	35421.4	46152.2	75255.3	74017.4	58565.5	48892.3	60501.6
Q9UHG3	PCYOX1	294586	325736	147292	138182	125657	186061	110162	229489	215325	192216	183410	214861	232517	474952	750788	367542	448517	366920	330140	328145	353409	345229	297017	357832	242175	104233	123878	202593	124397	140658	178101	202710	199054	158141	119408	132920	92820	92163.6	170110	357705	156039	148308	157138	167818
O00330	PDHX	244328	219096	234748	199327	299928	217537	206714	185169	179827	170100	173610	143235	109547	168473	153419	160215	208276	117989	158722	149973	129373	137212	166948	139341	130918	68406.9	135836	164338	65368.1	71397.4	111697	107988	120410	88157.9	86438.7	82517	83282.9	52198.9	76979.9	94314.4	82500.7	81697.2	72864.2	85100.9
P45954	ACADSB	96319.7	133216	71010.8	93352.8	69536.9	177245	112823	148895	130562	126223	126211	349211	106414	217963	142244	147909	327525	160655	159087	136546	145714	157926	105242	124458	113906	58132.1	64607	137824	55325.9	75336.2	75069.8	89856.4	85128.4	10674	15702	8969.07	11932.7	42242.6	22846.9	33501.4	16199.3	30901.2	20060.6	17085.4
Q9BX66	SORBS1	2.54496e+06	343900	386274	137031	363454	137494	212707	179801	336995	329037	338123	230413	316760	141750	3.61506e+06	199374	231481	420552	130865	540468	527006	510198	423625	578480	186715	470139	116905	121192	373222	570191	339260	381206	386993	77616.9	79928.5	98393	93619.2	97187.5	153373	1.70743e+06	52914.2	297703	241385	256587
Q8WVV4	POF1B	90887.6	209255	221738	203973	85969.8	367489	85791.9	102985	273733	255921	261913	702345	278574	725911	196742	464347	1.14059e+06	256141	1.02903e+06	365129	492962	469779	144250	250981	77013	112532	135286	212728	110907	185940	159565	174507	180475	55316.1	57838.6	68303	67159.4	228628	92925.4	32634.4	309339	112751	150286	150604
Q9UNH7	SNX6	257507	190081	97648.6	161301	121597	137138	79533.8	204217	124735	142700	139365	137230	204651	140181	206294	250130	148969	143805	124799	132689	128259	144234	188448	125962	179145	108517	121640	128593	113703	88084.2	148003	122931	128274	60134.7	56561.8	62211	51813.6	86776.8	111359	229718	84545.9	129980	106179	101179
P61313	RPL15	378266	406577	208951	200184	513470	407774	197177	278407	242285	237475	264762	469755	335777	333929	435760	380503	391498	303135	560908	274865	351080	343357	393725	229151	282972	155589	188382	409217	173601	179088	243171	231668	266042	150745	145430	142788	91394.3	178224	139997	170047	260570	145355	163291	179887
P60866	RPS20	70325.1	61171.4	51100.8	50552.1	70602.5	222543	40997	106471	85136.2	84113.1	86870.7	342971	128095	200961	132877	199243	219518	105842	342024	169367	199687	186568	46502.2	41311.8	78642	63522.2	40805.4	194218	85139.6	110268	60459.7	79253.4	69712.9	19386.4	11688.1	12159.5	8208.61	44405.5	12734.5	14729.7	23162.5	16205.4	17228.4	19450.4
Q8N2S1	LTBP4	1.02372e+06	538861	3.69075e+06	1.50974e+06	2.67261e+06	1.02939e+06	1.61889e+06	2.27919e+06	1.15287e+06	1.32537e+06	1.28894e+06	434833	6.0631e+06	808309	1.31909e+06	2.60676e+06	1.0868e+06	4.51445e+06	378136	2.36584e+06	2.20221e+06	2.1959e+06	568647	640102	1.77983e+06	2.58556e+06	1.42819e+06	879763	2.2743e+06	2.26613e+06	1.18422e+06	1.32417e+06	1.26984e+06	1.54033e+06	1.1771e+06	1.23281e+06	931183	310222	1.9259e+06	616979	218810	969925	966926	1.03722e+06
P11586	MTHFD1	483858	600846	336184	611084	325506	671952	306650	495256	476586	499874	514936	820684	437681	612356	516303	727378	802249	528405	1.15787e+06	536919	609362	612081	420497	321001	349325	261180	438995	491666	612489	466135	361532	368509	371920	141515	129389	151689	162165	318954	218717	191746	475478	208300	242087	250982
P26678	PLN	78368.1	41657.3	26911.8	22193.2	21902.7	14498.1	20423.1	20283.1	22170.8	22861.8	19308.6	#N/A	#N/A	#N/A	#N/A	#N/A	#N/A	#N/A	#N/A	#N/A	#N/A	#N/A	#N/A	#N/A	#N/A	#N/A	#N/A	#N/A	#N/A	#N/A	#N/A	#N/A	#N/A	#N/A	#N/A	#N/A	#N/A	#N/A	#N/A	#N/A	#N/A	#N/A	#N/A	#N/A
P0C0L4	C4A	61059.9	48040.1	144165	63170.3	80813	33701.1	150763	93602.1	83473.2	75257.8	78550.8	152684	74739.2	39911	140845	58570.5	32748.4	101735	95959	93736.2	90982.4	94122.1	21902	30442.4	38787.3	63230.8	25082.4	17393.9	70473.5	32996.6	34094.6	28754	29997.1	86891.7	272415	227430	269191	113830	86062.5	102647	72227.6	64118.1	72796.6	73877.3
P50570	DNM2	207338	176515	204470	222398	182564	191625	153187	190853	188183	179112	193343	453504	291491	246951	225054	300849	168833	244742	275340	207398	249558	264670	123325	129070	144123	186237	143388	156197	266332	192418	121211	135160	146201	100379	104513	99900.8	96224.4	168826	155476	153395	123737	124251	137825	143895
Q6UXI9	NPNT	295666	164127	806539	278312	624345	207222	844216	477158	442721	431205	385945	84521.1	522966	116816	156634	225989	190081	417747	95304.1	315004	258131	282079	94607.7	106023	270234	765567	164503	104315	667187	473987	251465	253028	256232	261138	285183	269403	341280	49336.8	157056	70784.2	52158.9	119313	105435	122239
P29992	GNA11	130723	89468.4	75692.4	82441.3	64576.5	78501.1	51954	60895.4	66342.9	82140.5	69757.8	76844.7	75232.4	125982	231897	112470	126433	125713	84105	112195	104800	108098	118279	162487	69504.9	67809.3	74466.1	89080.9	78360.2	79838.8	94700	91493.9	98060.2	71322.2	66543	55556.7	63543.3	65093.3	83322.7	135353	58441	54639.6	67851.3	66840.4
Q9H9B4	SFXN1	252202	312001	282030	380287	285778	416645	362635	469246	293086	291203	300920	187168	282334	316935	260979	289172	271950	327253	330462	296631	309725	300073	246929	201012	333930	219185	296410	327514	135998	204404	242188	247961	233807	310444	230964	260076	233222	131854	226780	154554	211001	164922	187849	174258
P16402	H1-3	764761	24017.2	261990	52883.3	7.61079e+06	986878	490805	2.64551e+06	95096.2	407576	439921	12088.9	14317.9	9779.1	37992.1	23956.6	34601.4	24479.8	28856.6	357154	279587	290547	12420.2	5610.18	1.03169e+06	22181.1	110140	413793	12011.1	39135.3	131483	144413	150954	107032	89519.8	86149.2	85652.6	13781.8	41168.9	61054.8	35444.8	359023	301658	330443
P36404	ARL2	4166.22	6180.75	11221.3	7276.33	11149.7	4561.86	12955.3	3741.27	5162.67	3941.95	5174.21	42254.3	21715.6	38450.8	20585.2	17710.8	36958.1	26710.3	29455.1	23468.3	31780.7	23609	20775.6	26773.6	22418.4	21511	25552.1	22318.7	21645.7	19936.1	14514.2	16998.8	22029.1	8790.75	7161.97	7278.63	4495.3	17651.2	17471.4	6936.93	11911.9	12008	9343.98	11032
Q96C19	EFHD2	17305.1	32727.5	39892.5	54659.6	42172.1	35649.7	23674.5	72330	42766.9	42895.1	46676.1	154092	268014	91186.6	174029	176182	78342.1	166138	71123.6	258311	137618	139081	64017	97208	110039	129758	82228.7	43890.1	214464	214829	77827	77123.3	80374	48324.6	58396.7	64314.6	73858.1	44261.2	44696.8	20682.7	19112.7	28410.8	44625.4	43181.2
P19075	TSPAN8	13074.4	72165.2	17330.6	18569.2	8950.49	124999	24230.1	26748	34824.8	33963	37470.7	46724.4	54686	235888	16185	143569	73920.1	160589	152717	157067	149224	153390	176541	158577	53434.7	34736	19286.7	315744	21651.2	51072.8	73117.3	70248.7	70726.6	#N/A	#N/A	#N/A	#N/A	#N/A	#N/A	#N/A	#N/A	#N/A	#N/A	#N/A
Q9BRT2	UQCC2	16713.8	35368.7	16460.2	15658.1	15503.4	42143.7	23262.9	31392.9	26034.3	28745.9	29404.1	24386.3	16708.2	63485.9	27420.9	41683.8	84597	27429.4	68494.5	37070.7	43404.5	38611.5	25714.9	30144.2	20034.1	19604.6	10052.4	31324.6	9275.18	18310.3	21837.5	22571	23746.3	3948.35	3478.73	3134.77	3199.2	2492.49	3466.28	7154.93	8070.25	5089.88	4648.21	4682.9
K7EJ46	SMIM22	2292.36	4168.18	9728.52	11335.8	15062	2956.05	21692.1	9276.12	6221.72	5355.81	6579.45	#N/A	#N/A	#N/A	#N/A	#N/A	#N/A	#N/A	#N/A	#N/A	#N/A	#N/A	#N/A	#N/A	#N/A	#N/A	#N/A	#N/A	#N/A	#N/A	#N/A	#N/A	#N/A	#N/A	#N/A	#N/A	#N/A	#N/A	#N/A	#N/A	#N/A	#N/A	#N/A	#N/A
P31040	SDHA	404365	526148	224319	250524	237607	560339	183760	486490	349278	328235	334262	456383	316068	808911	739534	632637	1.0221e+06	435114	765704	542562	559506	576733	321606	350810	281128	120828	156546	354114	100177	144888	201096	205324	212934	104880	85246	105012	111527	164275	163116	252058	287470	197185	205924	202344
P43405	SYK	107677	141202	138464	171309	154424	186746	99072	288167	160888	179001	177383	833263	440694	243833	230502	212456	204279	272959	248309	281706	281463	261100	177553	199396	215903	149352	137413	176095	223337	201535	165033	169057	163364	79725.3	93335	90811.2	71209.7	312027	102723	74518.1	102269	95551.9	102966	104644
P13674	P4HA1	114882	248649	182462	173460	208856	232194	248959	118255	168193	158078	168127	192105	251346	496089	187536	414834	434804	191051	368613	272515	263299	265177	436349	241958	162682	110877	188809	413606	123917	195651	251281	229149	217458	55380.4	47780.9	59524.4	65923.8	87350.2	85385.5	106622	184031	142718	151624	142753
P01011	SERPINA3	2.53496e+06	731752	1.54026e+06	319221	1.32604e+06	500866	1.0706e+06	297820	804283	730821	758183	1.60343e+06	250833	425074	762455	215084	412660	380279	737222	463982	484844	487752	461148	211299	172606	241740	127713	329088	175125	215122	398076	418098	415551	2.2629e+06	742951	662117	672877	1.44206e+06	413944	871307	696833	494570	506366	508045
Q14344	GNA13	166337	132374	162336	151248	143052	139838	193372	149705	133960	147519	133336	90882.2	87921.1	93363	184017	113259	106311	129093	75872.5	95636.4	101621	98038.8	190827	225079	194568	166691	187338	186840	183769	156336	147731	175151	163708	68928.2	40169.7	55600.7	54328.1	59860.7	74373.8	96755.7	39440.8	59433.3	58335.6	56528.3
Q9UKM9	RALY	251525	146607	140713	202052	202497	292637	141420	265532	254620	253994	259454	867653	267066	445609	205952	370504	317892	231031	299291	275887	276165	303321	120113	227341	215203	236514	175751	220128	275609	311192	200134	215921	212965	77071.2	75891.6	70563.5	77472	268015	91661.2	90335.3	118128	112403	118143	124783
P19387	POLR2C	74012.4	37427.7	107172	50961.8	107036	47121.2	103275	55717.9	52866.9	43404.4	50753.9	34605.9	57837.2	54021.1	47713.3	76384.3	59593.5	64152.5	51194	67530.6	59129.9	62581.3	61902.5	48308.5	87512.8	65336.5	67297.1	73947.8	43663.3	46578.2	64744.1	67091.7	73599.6	101914	101202	79184.1	95187.5	43821.4	47232.5	34160.4	31502.2	42399.2	42728.8	42391.8
P52565	ARHGDIA	175382	264539	92383.7	97715.5	67011	136624	81500.2	145957	163758	151678	173059	467495	213498	429420	246396	323122	295054	165637	428103	237929	254486	266201	308634	272889	157665	157488	81237.1	179394	223533	172525	173958	171303	174778	34557.2	29183.1	25291.9	22943.1	149092	54802.7	89807.7	148688	81032.9	93859.7	89483.4
P46782	RPS5	326045	497678	261406	408108	384064	711575	253969	558509	399323	382440	400163	416733	358403	549090	378841	585932	627738	372818	629916	445197	483511	416670	177805	130149	179180	92662.3	153238	251933	133671	127586	146484	150974	154445	150934	109236	117598	118252	194990	139918	129507	219157	100716	170324	160471
P53680	AP2S1	70408.4	52484.3	57530.6	31513.9	68327.4	30681	50275.7	38240	34954.4	38807.1	39142.8	33133.6	35083.3	48668.1	56404.9	45698.2	42505.9	46109.8	42564.4	40779.8	44575	44075.3	43483.7	43652.3	30301.2	39258.5	24266.7	26837.3	48786.6	34319.1	35209.7	33294.2	31253.2	63403.1	41804	43082.4	33908.1	26091.2	29777	42530	28342.9	38119.6	30078.2	35812.9
P06756	ITGAV	592803	781989	307848	597432	214625	566638	307153	423643	517461	511328	516512	373618	642224	1.16001e+06	1.33218e+06	1.13827e+06	843956	781498	465102	807308	709550	742886	1.01013e+06	1.32985e+06	468461	584903	688314	716781	480758	417056	603396	666232	642296	213394	148618	169437	157504	123828	330344	548280	213315	337731	302996	329900
Q02809	PLOD1	98038.5	239033	88164.3	165783	74874.5	224189	106617	83450.4	140830	165718	150622	300627	265936	442199	208524	358642	416407	188273	321065	248901	260552	257496	174193	129618	84940.9	119572	114463	173231	97633.6	108938	110532	127313	124365	40539.9	43705.8	52523	49988.3	95327	64975.1	71135.3	88544	69592.5	87946.4	87879.2
P54619	PRKAG1	77573.8	56299.9	56486.9	40460	50642.3	43890.2	61728.8	49931.5	62315.8	51333.7	55229.3	41474.5	22336.4	28144.1	56199.5	23038.9	30039	26721.9	22990.4	18579.8	25745.1	25751.8	27479.8	35667.3	19680.3	25432.6	17824.2	17902.2	42766	31640.6	20053.6	28272	22799	21167.5	22984.4	22881.2	29255.1	44644.4	27304.5	54206.1	29873.7	26103.4	28561.4	32059.4
O75569	PRKRA	46821.6	49104.7	15757.6	31996.6	24681.4	50236.8	23507.6	40717.3	30425.1	39255.3	34173.5	82219.1	37446.8	51107.6	45193.8	51755.7	40782.8	33718.9	37115.4	41350.1	35796.6	36758.1	#N/A	#N/A	#N/A	#N/A	#N/A	#N/A	#N/A	#N/A	#N/A	#N/A	#N/A	7267.09	13731.4	9887.48	12600.2	12874	11273.4	16167.5	11288.7	12729.8	10979.3	11576.3
P17152	TMEM11	68482.4	76444.5	45998	110857	58404.7	76417.8	40034.4	78167.9	52989.2	60489.5	58296.1	94300.2	128012	144370	141331	147215	116556	155868	107144	116050	119773	122776	68092.8	67012.8	67490.4	48743.1	86745.8	68782	46263.4	40183.5	55903.3	54436.3	57723.5	33786.2	40985.9	42160.1	40189.8	23192	44199.1	30187.3	31650.3	36538.1	33608.8	35188.7
Q14203	DCTN1	931615	544530	523007	327546	560466	362884	356336	464902	399816	403749	420776	237183	468539	500818	1.07643e+06	587324	488404	495126	363727	507750	464541	478229	396514	247959	301429	167827	202007	232890	172581	191613	247041	237062	249976	111964	113733	93396.8	124186	67955.4	116234	310816	87431.1	151403	121574	126147
Q9Y4L1	HYOU1	166621	526953	143173	227933	167899	383150	156164	321281	342026	316248	333816	666750	537220	822427	566813	614701	872569	450731	2.27073e+06	454155	735234	657061	724845	569891	431439	312568	279991	538185	267168	328351	446029	474289	463617	149261	133944	152534	155108	318759	255001	262883	1.17626e+06	155596	361702	332940
P13010	XRCC5	671844	701367	441133	559654	658597	696257	259082	714212	504986	546014	552996	1.16562e+06	640114	1.20407e+06	686195	1.09891e+06	1.31469e+06	675925	1.08829e+06	749833	752895	817443	792941	447453	774899	388005	622416	801284	417685	502644	610493	652954	636234	325975	206309	227959	149846	438364	270608	290124	463989	294483	343263	358763
P21283	ATP6V1C1	123643	223069	124093	165180	121634	175128	91165.2	134400	124676	147654	131547	189531	129077	211734	138094	215982	238264	187840	322636	156449	191953	168640	178178	154365	109969	77868.4	131228	136124	77700.2	74164.7	112343	110258	103701	57649.8	59750	79655.6	42259.2	75983.8	77167.9	102212	127302	69238.8	72152.7	84668
Q15417	CNN3	144580	80561.8	64245.5	184482	54684.9	101419	44564	141666	109846	103225	122918	51401.5	273091	183133	167615	327973	142875	342591	95496.7	191478	174547	185509	41252.2	71343.9	75904.8	173945	121458	79202.5	261327	175354	74188.4	73645	73209.3	73872.8	67787.4	54959.5	55645.8	36653	241986	141042	62742.8	130829	131849	113941
Q14165	MLEC	173777	336244	115645	318568	115376	352197	125090	248113	201262	212558	218302	258379	324942	490267	312271	485774	401959	374283	400469	354816	343738	332473	408098	290190	263028	165470	329734	421204	166775	227234	266110	267590	258925	188579	207162	180292	245159	145372	273950	238539	242115	237108	229255	257719
Q9BUP3	HTATIP2	99092	146134	117920	126000	112314	174179	116639	159349	172580	169916	186687	720578	192062	395220	133553	240688	363095	173554	425741	212088	236736	227850	79886.8	132485	92787.8	85512.3	90633.5	97567.3	68452.5	66250.2	101163	96216	95300.8	36255.7	39015.2	51710.8	42527.1	198931	45455.3	38557.7	126060	45500.4	67426.6	61605.2
Q8WUY1	THEM6	107555	186431	204504	145965	190294	253798	277618	148134	129843	153010	137434	103687	83936.3	124176	74850.8	171898	98337.8	98979.7	234530	80498.8	97868.1	99063.6	46210	42295.4	40141.7	43976.9	41040.3	65548.5	45160.3	33118.8	38547.5	40974.3	43366	75427.2	72988.2	77213.8	76085.2	76079.4	72700.6	67968.9	115201	36225.5	69824.4	61214.6
P00352	ALDH1A1	639490	117057	71426.4	18426.6	52635.4	13966	73081.3	29608.4	76764	66229.1	76574	34093.9	39673.2	45598.1	171763	105063	37572.7	45968.1	163612	61079.6	82893.5	83991.4	45932.8	47211.9	17907.8	7342.66	8694.02	7792.19	14500	16166.8	26562.5	34310.4	31782.7	29483.9	24309	17262	27978.4	17850.2	16376	72073.5	70283.3	30091	33751.5	33901.8
P43686	PSMC4	209801	201328	83007.4	157519	83828.9	229596	53211.5	169299	147081	159398	162539	414501	211852	324279	285408	260030	357306	187033	420178	233843	250613	253117	145902	116211	114615	75346.2	104653	179233	79575.8	99432.4	117697	112349	110519	51024.9	36482.7	44041	47504.1	121849	53613.7	81919.1	100120	73356	68892.3	70718.4
Q6IBS0	TWF2	144899	134794	65188.5	80650.3	59666.7	72704.9	55475.2	80144.3	84457.1	75246.2	81422.4	81850.2	40739.9	91157.9	85249.6	93047.3	54308.6	55375.7	74682.5	59683.5	61634.8	72652.9	49274.3	24952.7	38362.6	31927.4	28572	30698	35496.8	31953.1	34554.4	24572.5	32796.4	10960.8	8748.42	6878.36	11330	14440.1	13892.3	15820.6	20787.5	17599.7	14505.1	15672.9
P25787	PSMA2	74831.7	146477	58520.2	76384.7	61377.8	106058	75120.8	80579.4	91926.4	91576.1	98215.3	39815.4	45413.3	71884.6	88640.4	66603.6	84394.4	41770.8	109941	53339.7	66273.5	65796.3	12422.3	12585.6	3345.56	4003.89	6112.66	4691.34	4936.7	5683.34	5435.9	5390.32	6624.95	29370.6	19716	24250.4	27092.7	17399.6	18630.1	31196.7	44764.4	21027.9	20463.3	23455.5
P08134	RHOC	11545.1	13160.1	11603.4	9016.6	12390.3	10440.3	11492	6963.52	10415.2	12696.6	10631	47104.2	50348.2	37231.4	41944.8	47120.5	25540.6	36277	33536.5	32976	41168.1	32356.2	21164.3	23270.6	11463.7	14476.2	12100.4	18569.4	9346.53	11362.1	12994.8	18865.1	16470.5	12690.1	19716	10888.8	11606.5	17862.8	10725.3	15649.2	13380.6	9712.93	12319.6	12257.7
P62750	RPL23A	144612	45755.3	26412.4	26409.9	81835.8	124449	14855.4	83196.5	50498.4	49610.3	48247.2	92823.1	59917.1	92019	78292.3	82988.1	95509.9	48189.3	121498	85364.5	87736.3	92299.8	74109.9	67590.8	130454	46476	61914.5	193458	59542.3	75920.8	72584.6	84110.7	88677.8	23039.5	12877	16383.7	8647.13	37018.7	12663.3	32545.4	43364	28982.5	30886.2	31523.3
P23229	ITGA6	262425	304311	297225	295999	270663	609124	278517	315316	285305	337043	334136	516435	401878	1.01006e+06	515217	470512	636520	733094	878212	560282	606806	655458	266613	657365	252579	203316	250614	511027	172748	224640	277599	291067	296498	498483	272180	354855	301576	229453	377857	195517	425031	285085	305419	319712
Q16666	IFI16	341379	330144	242167	194363	911305	374851	244656	665851	239948	271649	276099	195038	277966	154765	178674	304955	194934	224177	446071	150783	246768	235486	260733	115156	495158	246866	178118	300115	213074	296592	210218	226249	245394	85133	228959	86318.9	73065.3	73534.3	114161	107265	211023	109777	116708	132824
P22570	FDXR	89800.8	117633	41698.5	94180.8	48351.7	146518	39885.8	106598	95055	104529	110503	202513	129045	183254	253545	264861	206983	162458	204283	147035	156182	171220	125144	97120.9	124019	66577.8	97335.1	160475	86536.3	69692.1	93448.8	107078	104888	24133.6	32797.5	27154.6	22819.9	96053.4	39860.6	64191.6	65888	39968.4	48586.9	57424
O14828	SCAMP3	27325.1	58111.7	14920.8	37300.7	11033	49117.8	14919.4	52226.7	33444.7	39953.5	34888	70986.2	50863.4	87979.3	57178.2	70130.3	52076.1	61971.9	93735.2	53745.7	55475.6	74263.2	47407.5	32231	42789.6	22615.7	26018.4	33743.8	30841.4	34033.1	32289.6	33750.7	38100.9	14045.9	10409.4	9931.53	16471.2	10665.2	11580.7	7039.57	26534.1	5476.5	10784.2	14184.6
P08865	RPSA	50577.7	107474	47796.5	48267.2	47521.4	82634	37857.7	61146.3	67974.9	65988.9	79389.6	255187	80852.7	114091	100454	90968.2	118084	67355.4	168409	76071.1	97058.2	94205.7	98530.8	65359.5	68539.4	54088.7	44039.4	79789	83284.5	83012	58520.7	68453.7	81870	59447.7	60357.8	59852.1	57393.3	127137	55498.9	61069.2	112775	48007.3	73678.4	81759.7
Q14697	GANAB	1.13507e+06	1.86579e+06	481646	1.04156e+06	539971	1.27e+06	262619	994006	883906	959283	987531	1.10307e+06	894272	1.36261e+06	1.38886e+06	1.19166e+06	1.35554e+06	857664	1.24124e+06	861585	990391	1.03792e+06	1.36715e+06	965998	811636	395310	761966	949160	447507	524481	772156	789729	819135	216171	193297	205655	197408	417566	306931	428053	473379	360939	361685	399930
P11940	PABPC1	79428.9	83943.9	84750	176909	108905	108127	43960.3	141053	97573.7	91790.7	102143	95215.4	202535	80378.5	76265.2	130717	84366.7	118964	93278.5	98816.3	99021.7	96046.3	69447	90055.6	122617	231888	156037	98474.8	233525	168809	92557.8	104560	96447.2	15207.2	10891.1	12005.4	12453.3	23859	27335.8	20143.2	23882.2	23121.4	21869	22407.7
Q03252	LMNB2	514488	333929	290204	172087	249620	279925	241789	359791	237013	235234	226318	235605	320833	568722	993975	612298	672712	341364	516521	512520	517286	491422	321989	260146	354201	157916	165660	255895	180295	148915	231663	226015	224003	168766	217204	154375	153458	79447.6	136059	390947	173977	191180	175603	193682
O43776	NARS1	211021	198140	80431.8	132129	87369.8	253865	95548.5	129372	133826	122306	129297	179336	132608	177890	241234	160848	159481	125814	228171	154362	168813	165946	104688	49002.3	69794.5	41351	56815.4	140544	44102.4	58281.6	71877.6	70276.3	77513.8	95180.2	81778.7	85350	115009	125398	79305.1	144462	146215	112876	97941.9	112719
P00966	ASS1	745289	209638	321876	491235	265835	933010	240602	293418	391258	355074	382179	789081	811437	295429	429127	619712	197800	337009	321301	440662	363139	431297	150737	187560	181329	160213	331421	646552	245290	174844	263640	234807	259033	141135	141777	204641	147327	410370	162789	264969	178462	250794	233294	249440
P01893	HLA-H	5851.66	10242.9	11431.9	22116.7	10515.8	27736	6802.35	18949.6	10618.5	17067.8	14223.9	7657.7	20179.3	7032.98	13211	19433.2	21295.5	13707.1	12891.7	12233.7	13318.8	12651.2	31164.1	6623.48	15776.5	19594.7	22907.1	13428	23286.7	14411.8	17261.9	13983.3	12033.7	3496.43	4443.98	3941.78	7424.47	0	3219.83	931.371	4914.74	2410.24	4284.18	4832.24
Q9UBS4	DNAJB11	86749.5	263991	80778.4	149155	78586.5	142272	76563.6	166502	139666	133749	145230	192328	174451	264722	158535	211580	265941	168269	246724	145783	182757	181079	183753	146012	130468	110430	88244.2	109221	87992.1	102219	93387.4	106023	108245	34739	46983.8	46596.7	27980.6	61105.9	50380.3	58292.9	70392.2	46876.2	60486	62862.2
Q15366	PCBP2	152296	227632	166306	280397	202942	251319	51252	274746	179506	176685	193392	126350	327153	197482	158354	260279	193395	309649	229812	212380	235159	203962	91688.4	77716.3	123240	182131	141503	103142	173996	214530	96091	88408.3	94855.4	26889.9	41303.2	21902	20746.2	57137.1	105848	42763.3	94788.8	70984.8	78754.8	79529.9
Q15555	MAPRE2	113543	77266.9	99415.4	128667	92785.2	73583.7	113523	116343	104729	107088	98358.7	143088	151583	100630	137630	125845	74245	124684	123438	76052.9	96811.8	96052.4	45728.9	63875.7	58845.7	83556.5	50196	39962.4	95932.3	83220.7	45458.8	43316.2	50478.1	16823.2	18624.6	13738.6	18538.5	22430.4	35058.1	32719.3	25093.1	20774.9	27050.2	27562.7
P04233	CD74	218122	381070	152100	388927	272427	422755	349360	861526	216249	278328	278333	162497	620289	379592	335090	563100	513377	744637	1.64058e+06	477714	620378	623221	621297	481282	1.30538e+06	432548	733496	730737	410827	542855	596071	597322	585049	197584	203721	130497	136053	53886.9	268968	116181	462495	152162	198133	197537
Q15404	RSU1	742604	169408	145566	58609.2	73632	70133.6	29454.8	93516	117952	110366	122295	262913	150488	256484	1.54417e+06	233370	271154	165718	171724	332226	322100	302387	136928	133284	58924.9	84272.6	43345.1	54403.8	119249	96213.1	79218.1	84103.2	90263.8	64038.3	49044.3	50035.9	66031.8	49529.9	56167.8	379707	48966.6	117487	90233.3	87506.2
Q13643	FHL3	63115.9	106378	60943	186934	51933.4	77318.1	75701.6	96928.6	145466	138355	148807	118607	303307	177593	215631	349226	158907	244051	120648	217412	209757	215801	68467.8	169438	74914.2	253252	149012	55057.3	301118	191319	102385	103110	100054	41196	50896.4	40266.3	49703.2	46208.6	111205	94350.1	48563.9	109839	106594	112176
P49006	MARCKSL1	10665.4	24354.7	11773	20544	10243.6	57439.5	7730.67	25388.1	18008.2	19213.7	23668.1	35759.3	60456	355501	106583	163389	327406	87540.2	106888	162745	151889	150568	20314.4	23844	37307.7	23101.4	28545.4	70480.2	17451.3	25855.8	32889.4	32132.3	30799.4	3537.01	2607.13	6077.83	8035.8	2950.81	9273.82	2490.44	11945	11113.4	13999.1	15425.1
P0C0L5	C4B	233850	107705	190314	78458.2	348894	195657	173326	201623	151880	146640	152747	53149.4	86180	28462.8	161083	28236.2	21937.7	51993.9	29708.5	58634.2	49484.4	51793.1	31486.4	40561.5	50591.5	48591.6	19143.3	30817	31209.1	53599.1	34083.1	27245.3	36616.7	98409.4	78433.8	112999	77850.1	89706.2	59403.6	316306	30163.4	100407	66551.7	66306.7
P35914	HMGCL	107943	225706	86600.6	117961	103336	180987	67525.1	165750	166888	163829	167022	216157	127579	156177	106993	145311	159419	81641	174638	110044	196590	111563	123577	117347	99079.2	44144.8	72391.6	101521	52710.7	66401.3	75048.7	95460.6	90839.9	80937	55384.4	76383.5	48288.2	230134	69390.4	114178	158166	115297	99978.5	107617
Q96BQ1	FAM3D	29367.6	15162.7	66759.6	28891.4	39228.1	121154	13666.4	31573.4	43809.8	39170.3	42028.8	127172	61488	105806	21383.2	59602.5	68143	126194	26033.6	55609.4	69491.1	64534.5	5032.4	9366.05	15301.6	6529.37	11982.3	60863.4	5888.92	14458	17489.9	20551.5	18922.6	10868.5	5888.98	26491.4	8932.27	31502.3	23435.8	5092	5330.23	24318.3	16844.4	17581.6
P15924	DSP	743803	1.44412e+06	3.12324e+06	1.14408e+06	1.17972e+06	2.72474e+06	1.45183e+06	963631	1.44626e+06	1.35458e+06	1.39583e+06	1.50346e+06	1.65207e+06	3.42106e+06	967823	1.81204e+06	3.00855e+06	2.05008e+06	1.04067e+06	2.00911e+06	1.89825e+06	1.9525e+06	1.19326e+06	1.59563e+06	764036	1.12211e+06	915153	2.17088e+06	1.03611e+06	1.05204e+06	1.15112e+06	1.12514e+06	1.13486e+06	686918	657122	781110	856076	510712	676448	290059	363022	683389	646631	684904
Q5VWZ2	LYPLAL1	50400.7	33353	21104.6	29688.6	18706	37504	21390.3	41667	28435.2	23977.7	30509.4	48161	59159.2	75615.1	65999.8	44173.5	102416	50223.5	55276.6	42511.2	44367.8	53260.3	55632.9	46502.4	55391.6	25855.7	39536.2	54334.4	29076.9	36996.4	34355.2	37597.1	38879.6	26703.8	26396.3	22245.2	29157.9	44745.8	31853.4	27861.4	31865.1	27726	33791.5	25338.1
O43399	TPD52L2	79215.5	96476.1	48141.3	52385.1	55124.3	82492.7	46685.9	84009.4	68652.5	70252.8	67893.9	81816	131860	243465	147702	196626	343988	135908	178845	133802	174296	156497	96315	83672.9	100348	73322.8	70571.5	70604.1	79496.3	89547.4	78424.8	82612.6	101518	35638.7	33967.3	31505.8	41017.1	20038.4	50637.1	49148.9	57494.1	79348.6	58736.2	62832.9
P24666	ACP1	72196.9	92173	33406.8	64372	39395.4	99960.7	19289	75037.8	61283.3	69481	70197.4	179576	107560	115044	81114	104672	145829	78112.9	127418	76160.1	109088	94394.7	61238.1	36405.5	61421.8	48771	57219.2	63908.6	45230.2	53238.2	50720.3	43633.3	49026.9	45206	54854.9	54947.9	51219.6	92840.3	66551.4	61590.9	79258.7	72008.9	72478.1	61851.9
P54868	HMGCS2	68415.8	1.17092e+06	195471	117634	184863	162537	170614	85435.8	257908	241474	250833	1.076e+06	120176	390974	110555	63550.5	723469	169316	47497.1	420091	367353	401012	1.18624e+06	681630	114514	104608	69674.8	186467	149920	191385	244485	251618	236915	171266	125553	140062	129160	314086	100526	68459.1	28449.7	205101	150069	166463
Q9BVK6	TMED9	185138	422494	66646	410047	96730.6	392925	74748.1	330461	251133	236726	271425	174071	180886	350103	172755	336088	309093	257226	372286	226297	279281	217921	492155	375876	387221	188369	409874	520115	115609	166236	305225	287703	291679	103450	51492.8	63525.8	42263.6	92777.9	153948	88121.4	218762	176860	143246	153911
Q8TAE8	GADD45GIP1	18393	20505.9	11275.4	11798.8	7612.68	25409.3	2631.77	17807.3	20649.2	17667	18415	12154.3	17735.5	57483.9	23319.4	45313.6	91428.2	25955.1	58230.1	35079.2	39940.5	41673.1	3945.04	3637.31	4145.86	2036.52	2449.46	2503.09	3491.91	2155.03	3295.64	1527.93	2952.13	0	2135.02	0	0	3473.49	947.386	2491.29	2105.19	0	1103.79	1553.28
P61026	RAB10	208449	251727	136848	226494	147946	268481	126924	239800	185853	180487	187487	487235	365101	361643	355016	425257	366461	364126	378401	276236	335484	306582	199526	176800	189551	103966	159225	211971	103121	111109	148490	136324	145365	137409	94781.9	114503	81120.5	227783	181148	184238	203388	163341	172247	174468
P62834	RAP1A	138735	86597.6	48583	52794	32519.6	48563.6	27298.6	59494.7	54680.1	65052.9	58017.3	26775.5	19553.8	31893.1	119345	29829	31103.6	32112.3	24342.3	24214.2	32767.2	27530.3	79286.7	88054	44637.3	39536.7	45133.9	45119.4	28135.6	34861	50279.7	50388.7	54493.6	17685	4258.57	17546.9	11876.6	32767.1	26122.7	106354	24087	37438.9	29096.4	26254.1
Q96AZ6	ISG20	16068.4	10106.8	17774.1	16725	25362	17502.8	24314.7	24020.6	13524.6	19451.4	13338.8	30470.5	49527.3	18699	19462.4	31773	19042	41555.9	19783.5	33049	28323	29335.3	14806.4	12603.2	43303.7	22256.8	16766.7	19240.4	25145.9	24988.7	23985.4	24146.8	22109.7	25376.1	34624.8	23253	30088.9	24384.7	24812.9	13815.3	14611.8	18140.5	15665.5	16771.3
P46783	RPS10	16319.3	11357.7	4463.56	9511.37	11007.8	16864.6	4751.36	13507	5594.24	7059.36	10676.4	6758.07	3797.31	11651.4	17698.6	11693.8	9656.21	8546.77	8388.04	0	11131.1	9060.08	11816	13260.9	13595.9	3615.35	12501.8	17318.8	12463.9	10678.3	4146.38	12234.1	15720.3	2984.35	2148.4	6237.16	2881.66	8582.31	8135.99	13700.8	8354.98	6825.58	9519.1	9456.65
Q8WVQ1	CANT1	19564.2	36450.2	42231.5	31346.4	23324.2	68339	24344.4	33845.2	30772.7	36444.1	37894.1	48726	37246.7	51144	22570.9	64491.6	58219.2	36913.6	90188.2	49368.2	52943.1	41238.9	28501.4	26384.6	23786.1	24912.3	22188.6	73348.8	21848.8	26155.6	24374.4	24177.7	32813.1	18814.1	21210.7	29658.6	31292.1	29242.9	28800.8	14549.9	51985.1	26140.4	32172	24160.5
P51570	GALK1	207717	123581	99739.7	125961	85361.2	134468	92507.4	127140	127013	117530	117612	201648	189583	148408	197926	209915	161374	184422	168336	131021	162104	167570	116820	109769	112428	65687.1	122272	99764.3	116616	87808.6	91956.1	103429	107184	37596.1	37560.7	45171.8	43341.5	83308.2	75906.9	62613.9	64521.9	51425.3	57240.1	61648.2
P08754	GNAI3	56637.5	111956	46702.5	92482.6	55167.1	116583	26852.7	83347.6	80799.8	91283.9	87165.6	115832	66254.4	110198	105543	104225	115785	75364.2	133847	82722.9	90663.1	82553.3	50846.2	59606.7	37953.6	30239.9	46466.8	55114.3	37272.2	31429.6	41433.1	45236.8	39469	81207	86545.7	66519.3	50742.2	115659	103801	99745.7	140618	76278.3	103614	106398
Q96FW1	OTUB1	79050	48530.7	46029.7	51446.2	51340.4	30008.1	32022.5	43732.6	40444.1	46722.4	46684.1	78332.6	67174.5	66560.3	57244.3	82522	57751.9	74566.1	71471.2	71205.5	65409.7	62744.3	57611.2	54702.3	44891.8	67636.4	49364.1	32960.1	112969	65561.9	30406.2	42964	42054.4	40800.1	40615.1	41704.1	46361.4	52820.1	70926.7	48572.1	39305.5	54707.5	53880.4	52418.3
O43181	NDUFS4	108329	113008	67152.9	107922	87120.9	88794.5	53357.9	110542	66731.7	85816.7	85776.9	36553.1	109684	151348	179164	167884	190268	111103	122983	113151	123886	129819	175082	211183	176508	81924.9	153737	135420	77006	65805.2	145005	113672	116577	76696.2	80385.3	88943.3	72013.3	39856.4	93672.8	139348	91581.1	100169	101041	91703.6
P17844	DDX5	140952	191069	90190.1	160747	103877	230567	99277.8	168343	185407	166557	181066	323209	238170	313149	202179	361854	275978	212454	456845	298586	272605	435360	166691	136240	149503	168354	133971	206232	202099	232569	150960	149187	172149	79032.8	84942.1	81010.5	59106.3	96284.6	83261.1	79275.1	150712	104619	95213.1	93390
Q14376	GALE	118855	169372	135974	194092	135134	205369	141189	136943	182594	168854	192502	522331	216933	181527	191022	223767	229689	202836	264833	250988	224099	229467	127084	219280	66950.5	65438.5	82529.6	113209	107305	170634	80940.6	86494.1	98468.3	25199.8	22334.6	36169	23928.1	156556	36656	66752.5	68502.2	57586.6	61906.2	53327.4
O00151	PDLIM1	51129.4	118942	105392	152348	73947	123438	50623.2	163549	115809	126716	122914	92393.5	254286	144807	82222.5	261031	150062	203376	91308	186795	171695	181595	86509.6	98212.9	127724	258322	141030	79584.9	320851	269244	78231.3	92938.9	109103	12762.9	25532.3	21306.1	22353.3	22874.1	70446.6	22587	27633.6	61960.8	67080.5	67909.2
P06730	EIF4E	43240.4	50213.3	29349.6	38948.2	42386	47628.5	24038	34473.1	31607.9	38583.4	43070	60547.2	39194.2	41323.4	53569.1	34437.1	34636.8	53128.9	31584.2	41913.5	38555.3	45717.8	46682.8	38916.5	40297.8	60950.6	43537.2	41186.7	72496	56518.6	42831.9	43024.7	43633	15440.8	10174.3	11175.1	20672.7	28851.8	24118.3	25077.5	26389.2	20628.9	26520	23275.5
Q9H061	TMEM126A	62003	84317.2	75904.8	104084	90341	82451.9	65149.4	90680.6	71501.1	75518.6	65958.7	56081.7	117545	139815	111046	140108	127510	117148	158610	103276	110794	103285	62310.4	47105.3	69860.4	53278.7	92750.9	66868	49968	37426.5	49179.8	55017.2	49240.3	84725.8	80352.8	177639	46430.5	49224.7	82218.5	79443	90654.5	79595.4	83902.1	76508.3
Q6NUK1	SLC25A24	433779	840193	327342	544726	351795	833334	184862	848716	533100	582834	594355	724630	826004	926423	569157	991100	794462	738080	629304	579389	624877	681712	442212	519065	435153	213103	245151	432883	206949	197396	297294	298403	323237	192529	142316	144092	128456	240254	203708	173997	203500	243128	204501	229748
P01889	HLA-B	32938.4	94136.6	17610.1	38511.9	26641.5	39766.1	52779.4	68225.4	46207.7	47320.8	49355.9	48153.2	49221.6	75106	26918	49000.7	170350	29292.8	130198	52260.7	59703	69131.6	89998.2	74011.4	94937.5	46179.7	55562.4	32589.6	33659.6	24503.3	51670.7	56290.9	58902.9	17103	26734.6	21076.8	36882.6	23197.9	51310.1	25049.5	129670	69438.3	55943.9	78875.4
P25685	DNAJB1	134015	113562	132148	125816	152520	143518	164887	128275	145580	140855	149548	331949	120983	162832	136368	129883	165526	93446.4	213027	147487	139460	132559	47196.1	76866.1	54706.5	67427.3	54120.7	77101.3	77976	100384	49455.7	61473.7	57366.1	31880.6	40628.5	48328.6	32661.6	101371	35566.2	44952.6	63289.1	46600.7	53881.8	53342.6
P48061	CXCL12	52250.6	13605.6	106358	16856.4	69387.2	11072.9	102634	27825.4	41285.2	35466	31184.4	24512.4	27822.8	14476.1	26367.8	11136.1	8721.56	26362.9	18943.5	30941.3	31099.7	28226.4	25871.6	33761.1	31267.5	54052.5	21622.8	33619.3	48637.1	46690.1	32876	36770.4	30951.4	35988.5	33025	19256.8	54103.4	12312.3	9681.1	8830.21	8568.93	5780.87	12868.4	8974.22
O43175	PHGDH	289662	167043	80985.3	82572.7	81851.3	61512.8	96353.3	129116	115633	98124.6	106461	304258	172828	419239	397494	140477	140499	231578	290311	221655	212904	231351	65424	24961.9	55643.6	27304.5	39662.3	23397.8	35875.5	34040.1	58969	46345.5	43021.9	34705.5	29534.8	28890.4	30862.2	86298	49064	84111.8	81710.2	42849.6	42659.1	45012.9
P18754	RCC1	56250.3	77945.7	40347.3	70897.6	82718.6	135163	61230.3	91127.1	58826.4	75048.1	73441.1	122869	92247.8	145497	84046.6	190436	190013	108931	181567	115615	112229	126910	82123.2	51255.8	95981.5	47177.4	60601.3	158461	35301.9	43132.9	89413.5	88801.9	82941.2	54585.7	68408.6	50139.5	52189.5	45371.9	46766.8	24762.8	100015	60399.9	64344.8	63378.7
Q9UNZ2	NSFL1C	98995.2	84187.3	171509	147191	169906	91336	117910	151788	122789	134623	119510	89269.8	200792	138752	176468	129709	117040	190889	87133.1	160247	169338	163787	60830.2	91727.4	105253	194226	125452	61379.8	206961	316370	100113	110149	113091	24406.5	34861.8	33250.6	25044.9	26587.5	43528.5	65453.8	23626.4	51359.5	41211.3	47921.6
P35754	GLRX	3738.36	12763.6	7218.12	5718.16	8149.36	8208.48	14576.5	4714.37	12536.2	8357.66	11189.8	51403.1	5847.22	27875.1	18915.8	19164.1	18740	9593.48	52838.8	10970	18842.5	21272	8100.16	4822.89	3684.37	0	2215.74	5033.09	0	2106.6	4290.09	3539.99	5202.23	2960.56	0	4379.61	0	13345.9	5281.83	8929.45	12642.3	5145.41	6014.68	6174.25
P26639	TARS1	270336	211743	186892	177940	201898	231144	209510	150242	190832	170380	179720	199542	221010	368337	413195	208860	290919	204845	294512	257218	251576	247249	163085	117662	110654	87874.8	134618	180937	83247.5	100568	131726	125399	131844	138420	172755	160039	186035	121269	115559	209921	159161	160108	134142	148784
Q96HD1	CRELD1	67903.6	92354.3	36204.3	33297.9	40093.4	45117.4	38081.7	40356.2	48853.1	44295	46552.6	19099.1	35578.1	47195.7	61459.1	74152.3	52426.8	36399	35318.7	48417	41548.8	45303	33011.7	29386.5	15256.6	3686.14	20404.5	21078.8	14648.2	11499.3	12253.3	19635.4	18508.2	16312.5	7767.88	14285.2	0	8670.08	19600.6	43339.3	23807.3	21284.9	25554.1	27583
P09972	ALDOC	10110.5	7829.45	16713.7	8495.21	3966.76	11043.1	12120.8	9972.7	10266.4	8167.01	9738.29	13695.1	11675.5	21347.4	14872.2	9456.69	12152.5	11373.2	18324.3	14289	14056.8	16576.1	6390.76	8410.18	8758.21	8274.48	6878.62	4307.64	8675.59	9085.96	9310.2	5302.01	6352.6	1519.46	0	1612.72	0	1609.98	925.781	2088.37	2484.68	0	2408.9	1585.63
O95721	SNAP29	58577	40018	48344.4	63781.9	51635.9	54852.2	34684	56972.1	60769.3	59849.8	34645.3	40663.6	95079.2	117142	89979.2	107727	99201.7	101813	82921.2	90654.4	93472.6	95388.4	60436.7	37693.9	58035.4	27729.2	37212.8	79835.3	33890.1	39837.5	50490.4	44014.2	43340.9	#N/A	#N/A	#N/A	#N/A	#N/A	#N/A	#N/A	#N/A	#N/A	#N/A	#N/A
Q9BV40	VAMP8	47785.6	43161.1	30814.4	30222	15478.1	41570.7	20139.5	56040.5	30411.9	40160.7	29250.5	21251.7	14510.1	25134.1	16813.1	26661.6	17360	19565.7	20342.5	21328.6	22563.5	22517.5	22943.5	17935.5	29518.4	17098.8	18080	21849.3	8221.43	12323.7	22546.4	26377	20418.6	#N/A	#N/A	#N/A	#N/A	#N/A	#N/A	#N/A	#N/A	#N/A	#N/A	#N/A
Q15067	ACOX1	48160.4	193628	41715.2	259476	52446.8	210168	60395.7	98295.3	136071	155012	154556	222587	173628	285195	87096.1	176227	184795	138829	239995	166123	165693	158303	137254	113603	64806.6	49004.8	65727	132953	56376.9	58823.5	86752.1	81915.6	85231.6	84269.7	122199	95009.5	116400	197822	111528	76306.2	197626	135016	129236	141419
P50213	IDH3A	368866	413948	165489	309511	240706	561505	139296	487675	327776	331623	351931	333501	187817	356310	293527	323453	351190	236038	319670	216167	226900	251752	251950	234901	288368	92507.6	194885	345281	91006.5	114142	209779	186328	206781	148265	80937.7	59239.4	56529.3	134345	106019	127740	148389	113853	119682	124756
P62753	RPS6	379217	194475	196078	140073	412043	375795	153392	220779	182766	189293	188961	229891	207469	295468	298753	244648	281145	199710	276269	225764	233626	245485	197851	146425	216062	111011	131100	381627	109200	168977	180186	191620	182671	192383	183990	134180	133137	173952	112220	213431	243512	158810	200087	193976
O14880	MGST3	1.94473e+06	1.34246e+06	3.348e+06	2.08788e+06	2.8255e+06	1.04238e+06	3.11968e+06	1.2591e+06	1.57308e+06	1.46203e+06	1.58002e+06	833670	1.75957e+06	1.72756e+06	1.99088e+06	2.06561e+06	1.55163e+06	2.8428e+06	995356	1.84332e+06	1.7501e+06	2.19146e+06	840869	964371	880837	818739	1.17407e+06	741371	634886	894642	981491	1.17824e+06	1.2161e+06	4.06945e+06	2.60738e+06	4.18345e+06	2.90362e+06	337262	1.4107e+06	915391	552097	1.23544e+06	1.0007e+06	1.21973e+06
P38606	ATP6V1A	185496	334536	142569	244476	161628	248206	129332	228327	180878	198143	183751	298949	292747	376123	309069	385671	369236	297818	493882	301020	330872	318131	510226	491479	415553	321095	537028	426654	309684	427904	362435	399245	380004	154758	140766	155673	127990	156316	159376	177296	260299	167982	187960	173948
Q96I24	FUBP3	211327	187000	171423	299760	149875	198035	106807	235925	203359	203601	219128	178370	233835	182734	186010	220653	180223	184767	190867	137016	169561	181121	107959	98074.9	133252	276960	157356	101443	158726	313582	121745	128762	126121	63466	51844.5	49537.2	33314	100208	124373	160804	125259	122128	127377	125162
P13693	TPT1	43337.3	71421.8	15263.7	39022.1	21891.1	66056.4	26482.3	29543.4	62183.3	46231.3	51841.8	82991.1	19175.6	43570	42088.8	41093.9	45133.1	22159.8	53603.5	24399	27480.3	29761.8	70855.3	47471.2	28593.7	23568.9	33545	62070.8	20664.7	24856.1	42266.6	51428.3	46467.6	9011.81	3396.54	14048.2	7366.15	39275.2	13701.9	24812	41613.5	2628.23	26221.5	25736.9
P01034	CST3	33870.1	24694.8	35935.9	20620.4	41637.4	33945.1	34361.6	20994.8	27849	32664.7	30654.9	15346.5	24036.5	35139.3	35548.2	23131.1	44140.1	19909.6	32080.4	31390.6	28923.6	28454.7	26857.7	38999.9	14567.3	16935.9	24090.8	30347.5	20873.3	33401.3	32801.2	30704.4	27906.3	11404.3	9805.42	6664.63	9949.7	8895.34	10361.2	19150.8	17430.9	10946.8	12695.4	11111.1
P16104	H2AX	713763	301297	747040	122643	3.15781e+06	367950	625238	588180	283355	312783	322541	33550.7	172070	209095	202279	309220	171469	308843	120967	298256	256678	330824	300043	79111.3	576309	48468.1	112010	335558	27621.1	79123.9	330616	315905	363627	1.58623e+06	957724	232862	228826	24124.3	278835	159260	150822	382234	302213	324458
P0C7Q2	ARMS2	1026.46	0	0	5735.34	0	0	0	2231.77	0	0	772.206	#N/A	#N/A	#N/A	#N/A	#N/A	#N/A	#N/A	#N/A	#N/A	#N/A	#N/A	#N/A	#N/A	#N/A	#N/A	#N/A	#N/A	#N/A	#N/A	#N/A	#N/A	#N/A	#N/A	#N/A	#N/A	#N/A	#N/A	#N/A	#N/A	#N/A	#N/A	#N/A	#N/A
P02730	SLC4A1	329610	146164	482676	962290	679195	350908	372504	215586	244473	271396	255350	507003	264887	179283	224557	232175	201509	451219	156219	319452	294650	307973	113347	106926	193520	102486	862940	262923	132212	112389	227058	224746	235589	954054	322935	360986	367988	262952	272707	141333	96724.3	209257	205186	213822
P26368	U2AF2	83862.7	139359	63925	101887	69247.2	175660	37892	146565	115841	119808	121108	201855	231726	147119	128527	180325	223212	172302	202758	160473	160860	151126	109231	90029.7	108830	192162	68299.1	136996	188150	158153	96077.6	100873	102371	24090.3	41658.7	22354	15021.8	75127.7	78468.2	48449.9	87444.4	58621	66409	72035
P05451	REG1A	252221	5118	33719.9	14009.8	37167	13035.3	36801.3	21477.6	126174	107485	120224	22669.6	28527.1	15618.8	23083.3	22384.6	50897.7	21146.8	1.01609e+06	17929.7	132234	93403.1	5161.05	15864.5	16080.2	5870.83	7399.29	9907.2	21075	45761.9	124587	123844	116423	61228.8	66394	64214.9	53798.8	24628.4	54205	11604	889852	4106.86	125904	105707
P55011	SLC12A2	231784	980862	200456	302361	228491	664671	181338	240502	400287	400398	370345	331569	573991	594480	296563	272936	518255	370578	828572	352412	449102	438619	577251	322775	179495	310245	201531	447568	480080	245018	289245	295384	318553	63926.3	103081	64034.8	54818.4	115604	142742	92056.4	370142	144051	187380	201931
Q14558	PRPSAP1	16053.8	12269.3	16723	13907.6	10877.5	22203.2	6706.32	12700.8	11833.6	12883.2	13500	20110.8	25462.4	21045.3	29189.5	21154.9	17938.2	17805.7	21479.2	25970.7	22538.1	19468	#N/A	#N/A	#N/A	#N/A	#N/A	#N/A	#N/A	#N/A	#N/A	#N/A	#N/A	4792.03	2874.73	7348.58	2557.63	10330.8	5971.57	5488.13	6671.07	8199.33	3344.47	4421.38
P30043	BLVRB	51144	32205.5	50644.2	31323.2	51219.8	23326	53874.6	28852.8	43347.3	37563.3	39172.9	219936	82240.9	67625.8	172173	71428.9	58374	98424.4	136820	62881.7	83548	91233.2	97059.6	52882.2	90065.6	47699.3	83054.9	72485.7	61623.7	66446.2	70982.8	81950.7	90000.3	28519.9	31302.8	27979.8	34221.3	59699.8	20843.3	30161.8	30213.1	19699.4	26471.7	23341.2
O95169	NDUFB8	42891.7	36363.7	47149.8	63203.8	56773.3	32953.1	55203.1	33282.4	26987.3	35002.2	37329.4	22107.7	25052.8	45713.7	34209.4	53784.3	46857.1	52221.6	35602.3	37609	42529	44091.6	27635.1	34512.3	24460.4	13193.7	50804.6	26698.4	22906.7	17297.9	22038.7	27484.7	24027	36341.1	11137.7	26767.3	7666.41	17446.4	25585.8	18227	23587.1	21945.1	21501.6	24965.4
Q969H8	MYDGF	33325.6	153168	20163.4	46557	27543.7	113769	13076.5	70050.7	72445.3	70389.8	74484	58251.4	30241.4	104068	69260.6	74931.6	121734	43818.9	235016	62788.1	84307.2	74757	219544	129630	89539.9	42669.7	38069	137136	24358.3	43830.5	93180.5	81855	88504.8	17605.3	13572.8	13469.2	12688.8	32309.7	22565.2	33385.1	132667	30237	44948.7	37174.9
Q02218	OGDH	282928	297600	147669	231396	119971	268366	174101	256845	223695	240775	232067	331301	268783	401826	707720	433098	602570	338438	369156	342512	340868	373649	280259	382521	254609	170246	192431	246071	145051	169191	203253	207667	225077	121254	137121	171139	166190	162139	157462	341324	171159	176309	178930	184654
Q01813	PFKP	213434	133176	159285	103890	146231	194963	107633	112336	137663	123141	154659	257856	158521	149246	299864	210208	120636	157322	289866	131619	180346	190924	115300	207422	106658	125634	107817	178209	188618	100813	143719	140010	147852	84122.8	81658.3	106723	90865	154206	75770.8	172796	149268	71610	99586.9	97064
Q9BZK7	TBL1XR1	21197.6	11163.2	31902.8	14508.8	25095.6	9348.94	25979.3	15103.4	19012.8	15190.1	15598.6	0	4728.51	4021.77	5028.23	5405.09	1142.04	5199.86	3476.67	5331	5432.83	4484.94	16877.8	17420.6	22061.2	24642.3	24156.7	21431.8	25317.4	26903.9	26370.9	18527.8	19787.4	#N/A	#N/A	#N/A	#N/A	#N/A	#N/A	#N/A	#N/A	#N/A	#N/A	#N/A
Q96DI7	SNRNP40	36710	33736.9	42943.4	36815.4	37501.4	49058.2	52043.1	42136.2	46346.2	48180	49125.5	99213.9	97721.6	71792.6	68932.4	70032.4	79099.9	84202.6	86339.6	86806.1	123985	72778.2	25343.4	32556.1	32196.3	39438	22053.2	41193.6	106551	60004.2	37608.7	53808.5	34823.3	18169.1	18481.2	33795.9	13105.7	23246.6	18626	11017	20830.1	14928.3	31502.6	15510.5
O14735	CDIPT	4504.56	5744.11	2044.48	4909.01	4378.99	2778.3	4584.44	3196.55	1668.85	5227.87	6998.23	60702.8	105679	94711.4	140005	96364.4	77972.2	93324.4	50210.3	101775	89251.5	87018.9	42178	31151	32397.5	20142.9	33465.2	27942.1	12525.6	16344.3	31594.1	32650.5	24970.4	42008.9	46333.9	49193.9	40848.6	16527.9	40549.5	81817.3	18369.9	26405.7	34565.8	34870.8
Q96A26	FAM162A	136558	217548	67894.6	123351	70441.1	245595	29004.3	169210	128277	125430	114249	40995.1	52768.4	125867	80912.1	86464.3	100072	101984	86105.6	71593.3	74721	64382.2	146461	108552	134409	49372	74805.1	164843	41055	71443.5	101364	92522.8	98837.9	21244.4	9814.97	18820.3	14140.4	16783.3	47335.7	43963.6	28782.4	40614.2	29865.2	30389.1
Q5XKP0	MICOS13	80362.7	86745.7	62529	89553.5	55678.5	87681.1	38765.4	105400	85037.5	70833	74811.1	73689.8	186946	289152	184534	243314	286784	200698	197900	186341	166785	169550	172023	222006	207035	127314	143006	190740	146183	124803	149645	155068	146574	77394.4	89737.7	83884.9	87138.7	47209.1	118122	114648	104237	122667	112815	122519
Q9Y3U8	RPL36	51764.4	61515.2	34685.3	28057.4	43731.6	54766.1	24232.4	34893.1	36218.2	33029.5	33929.6	35121.1	32710.4	31221.1	43283.6	33044.4	40285.8	23138	68763.6	25174.6	36675.3	37366	53184.4	20903.2	30003.2	22722.7	20524.8	48714.8	28610.4	14317.3	38413.4	33243.1	30962.7	6559.13	13932.1	10406.9	10779.2	5843.11	6149.2	13711	7601.38	9030.17	7217.75	7202.08
Q92896	GLG1	328038	809799	171956	416639	220910	767114	209121	526081	472794	416867	464248	230904	477162	852689	556788	724038	787986	584832	765265	567963	557864	584198	763859	631314	473291	323376	420203	729991	280131	339732	455272	469641	465881	122442	121503	119305	125793	120773	253750	308614	422723	231887	277264	296240
P17858	PFKL	209571	265001	202197	221720	271556	453684	141999	167001	259894	242131	258004	590287	273160	370082	197775	368971	287606	228149	398992	257802	301120	287889	243599	221654	158615	208179	202145	369440	360112	245890	218894	212332	221534	111781	105302	110477	74828	301932	134105	171152	219497	155074	182419	187306
Q14166	TTLL12	57813.9	81912.5	43219.2	48774	49100.3	121013	33924.9	56693.3	62206.9	65216.4	61878.3	233673	87818.6	139362	81515.4	113981	137580	91852.5	126097	92723.4	103183	104339	96346.5	68023.3	73904.5	74689.3	93106.1	146482	90552.4	72770.7	82640.2	88411.5	90408.3	41249.2	55476.1	56138.3	60089.2	107234	53233.6	57973.2	54668.8	32898.1	45112.1	42572.8
Q9Y2T2	AP3M1	92613.6	63099.2	68349.4	49109.8	55645.5	48791	66990	56265.7	72436.4	61882.7	70549.5	144172	110776	91181.5	92790.2	95498.5	57466.1	101138	89186.4	85868.6	88936.4	94904.3	37898.4	50727.8	28633.8	75173.3	40302.1	34979.4	113699	79258.8	41287.5	37232.1	49676.8	31507.1	21950.4	38213.1	46309.5	45669.3	37299.3	48586.5	37745.7	23049.4	32442.3	34911.4
O95299	NDUFA10	130487	132497	72639.6	121312	66145.7	117463	57071.2	160033	93875.2	110864	109809	141155	163807	190789	192999	192674	227407	167324	187504	148159	150862	164614	121345	139752	133951	83276.6	110517	102438	79912	70910.8	114759	109545	104929	37910.9	34240.6	52517.8	30825.5	52880.5	73327.2	100438	90139.3	76815	71437.7	74640.8
O43488	AKR7A2	150031	194460	99333.4	150448	76330.9	129393	37940	146711	142387	140254	137862	88060.4	106351	144771	109032	138595	100886	95826.8	106220	86021.4	97043.4	94691.8	89419.3	72830.5	61279.9	49248.5	56545.8	61230.8	66218.8	54364.7	53809.1	54842.7	58123.7	41449.3	33367.1	31184.5	27170.5	61610.1	67130	69363.4	72406.3	68062.5	71421.9	80398.7
Q9NX62	BPNT2	76215.2	124993	46340.9	122015	52370.9	162265	71720.8	104229	94912.1	101818	97925.1	25640.8	57232.2	88387.5	57917.3	57626.9	54899.2	56956.8	78297.8	42848.8	53790.1	57981.7	107308	103417	74030.5	59464	96956.7	145026	43730.6	63450.7	92626.8	79850.4	87588.4	39216.3	35196.3	49165.4	54645.6	22169.1	34149.9	40776.7	78972.7	31318.7	40318.5	43573.8
P50897	PPT1	81079	103725	108035	96226	101067	76527.1	99940.8	109395	68699.6	82718.3	81711.7	36602.9	90958.9	95234	67845.1	107625	84475.6	86598.1	74673.7	64569.7	77233.3	67786.3	91625.5	59024.1	76396.3	31827	72538.5	62833.8	36357.1	39988.6	60662.8	64128.4	67419.1	8183.52	11456.9	12059.8	4823.64	10257.6	16320.8	9255.18	12454.5	8460.51	18628.7	15228.3
P08294	SOD3	51354.3	21981.4	66191.2	31823.9	124803	15027.5	53097.2	22794.4	22833.6	33855.7	29669.7	34328.9	53816.2	63696.7	761946	41817.1	62846.6	77403.1	39139.8	110343	105149	109049	60204.8	54057.6	36849.6	29727.9	24967.8	21645.9	25903.3	52930.3	69384.8	64795.6	66228.4	91294.8	177004	67544	166049	15931.1	69837.7	186089	9175.2	43394.6	44946.7	29431.5
P62857	RPS28	4112.09	6530.19	2873.83	3664.36	5430.96	10819	7236.79	1159.7	6485.37	3732.31	5103.35	#N/A	#N/A	#N/A	#N/A	#N/A	#N/A	#N/A	#N/A	#N/A	#N/A	#N/A	#N/A	#N/A	#N/A	#N/A	#N/A	#N/A	#N/A	#N/A	#N/A	#N/A	#N/A	#N/A	#N/A	#N/A	#N/A	#N/A	#N/A	#N/A	#N/A	#N/A	#N/A	#N/A
Q9NSE4	IARS2	260501	374047	182678	239478	149018	371587	150322	350397	287039	318795	308688	511984	280987	513669	421484	430939	653467	348429	620506	330860	377448	393730	373791	486845	368078	215818	283572	421902	331728	252560	368534	359658	366384	155953	174492	214597	191371	278867	209797	180880	373516	239045	235942	222785
Q00839	HNRNPU	970348	836727	456221	568915	753554	1.61108e+06	460749	1.15565e+06	888090	904706	975789	3.04013e+06	1.42763e+06	2.41538e+06	1.28276e+06	1.76712e+06	2.75251e+06	1.31644e+06	3.00054e+06	1.36032e+06	1.72497e+06	1.78908e+06	797910	616498	1.00548e+06	572167	489261	1.47773e+06	631383	729082	830081	820017	853346	615138	728749	474034	365538	1.46829e+06	615053	448331	1.50771e+06	536134	771778	778987
P08195	SLC3A2	109376	373883	75228.3	222890	84818.6	390928	118462	311646	233347	239918	255574	208207	183016	292539	193585	244968	308670	217516	482735	200813	223424	220253	178520	152514	156381	120005	112439	181154	73751.4	71706.4	131291	119712	129305	67941.9	46379.8	72966.3	66375.3	84801.2	119563	136368	254581	68640.4	121627	111067
Q14699	RFTN1	115538	151563	49716.1	125117	74466.2	111678	50749	137591	77898.1	88712.1	94449.3	70760.6	167734	285116	71985.5	274404	241499	184651	76767.7	187078	140001	151377	133695	101877	137929	93003.1	112625	116634	97824.4	77830.2	98039.7	102359	92089.1	53132	45298	45061.7	48396.3	22360.2	88428.5	33229.1	25096.8	80971.2	82910	68669.3
P17980	PSMC3	116580	81490.3	78769.3	75038.7	82706.9	79254	51075.9	71378.9	77812.7	76028.7	78282.2	207871	129981	198937	220527	170143	224992	135768	278176	161504	257216	193586	130515	93419.7	98807.1	123413	93923	118756	135522	102376	114363	98017.4	93332.9	56594.9	44481.8	48287.1	43177.3	216695	74801.1	109571	156052	89039	93012.4	96808
P16219	ACADS	50371.5	59626.2	67952.4	39450.7	41853.2	70563.6	34542.2	66759.7	40161.3	55543.1	51458.7	187321	54098.2	70491.4	69495.5	62855.1	40676.7	68502	83660.2	60071.3	75599.6	72997.9	73700	67667.7	67835.9	44204.1	42745.8	84375.2	41033.1	47183.6	52647.9	62339.8	60167.3	30214.3	19694.9	36381.5	32257.7	76235.4	30222.7	48796	47666.3	23497.8	38790	36818.7
Q86WV6	STING1	102938	147635	47930.7	94125	112918	184179	85508.4	227839	115822	114346	118940	76088.3	204486	208977	75604	99624.6	168986	253414	137163	154601	143029	138022	125316	165785	193000	62597	72581.3	192718	62505.9	65055.7	100128	91828	89908.3	59562.5	27910.1	46583.7	43494.8	25307.1	81213.5	37587.3	43369.4	30228.7	46711.6	47222.7
P10321	HLA-C	40349.5	62318.8	25040.7	32019.8	25258.9	70728.1	36133.6	89259.5	36129.8	42718.5	40474.7	65188.5	74992.9	72860.6	68832	77727.7	135514	74254.8	408616	61161.7	110955	104796	64045.8	122748	137702	51117.1	113897	79668.8	47643.7	44796.8	74176.9	76704.1	80103.1	51388.7	71635	67270.6	87436.8	31653.4	53673.7	36604.2	109458	42473.2	53238.6	52104.5
P16422	EPCAM	53136.5	212825	61327	112885	31613.5	517184	43336.1	88301.5	196327	198108	183146	456782	103164	706972	61612.6	325495	485527	177748	796717	269253	410289	366954	256232	409910	89390.5	123110	128713	620233	51987.7	143526	222320	243251	255179	66465.8	42228.3	68959.8	40323.7	224499	84727.8	18725	364914	149963	168938	158506
P30040	ERP29	30064.1	234572	35481.1	36849.8	35135	135165	29477.6	64145.6	83150.6	75904.9	76862.5	104327	37171.1	100071	138220	100874	145040	49605.4	252933	91769.9	123678	116313	210048	118898	55841.4	31701.8	30841	132000	24646.5	29175.4	65295.9	72548	72044.2	62507.6	47637.5	51844.2	73894.8	78648	43721.4	81452.5	195147	71373.5	82255.1	80532.9
Q8TC12	RDH11	70333.4	112823	49265.1	99911	53800.1	99884.5	52605.6	89455.9	94345	85135.8	94758.6	193193	134537	150685	138492	137662	137778	148849	172546	106123	125175	112319	132581	121490	87188.2	67835.6	101013	115240	53111.4	64557.6	74608	89622.3	82335.5	56890.1	49310	57326.2	59050.2	94389.8	89520.7	84070.2	90878.4	64420.4	87680.9	71541.9
P29692	EEF1D	65185.5	115624	46603.7	43749	38777	82376.8	42620.5	67354.3	72474.7	70026.6	70045.9	168434	109396	194262	214402	202739	227564	118670	393653	135704	170077	174979	111512	77016.1	68117.1	50718.7	59818	69401.1	54388.8	59772.5	71841.2	78994.9	74595.1	57627.5	36742.6	37437.2	30272.5	205918	55314.8	106399	182472	40712.9	82910	74924.7
Q9BY43	CHMP4A	40271.4	32580.7	43275.1	50193	58830.5	46820.3	47335.2	45251.1	35562.8	34582	40184.4	47658.3	88192.1	90070	80760.9	104303	73010.3	116597	58216.9	108922	85660.6	84287.9	55902.5	55699.8	82689.4	118296	104682	91694.8	103524	133527	75991.4	89140.3	78568.3	25745.4	55151.2	27617.1	34417.8	8911.91	37269.7	21906.7	14016.7	28480.7	29841.7	27150.4
P05090	APOD	130323	124980	84110.7	41819.8	119765	103505	94380.1	64611.8	90080.8	99332.9	96820.3	41096.3	23051.7	54786.3	49422.8	36511.2	51237	43741.1	55976.1	28395.5	42088	40527.5	82134.8	99893.1	54983.5	42184.1	26053.1	76526	36621.9	50161.9	60157	70063.5	71424.2	135611	76566.4	67591.9	73974.7	34539.9	80026.1	85438.4	90549.8	65037.3	56817.5	72188.4
P11216	PYGB	494958	196930	139571	196378	111655	190210	126526	129369	262159	242851	264215	929428	170947	1.07269e+06	529937	229308	224324	186701	427532	358728	355447	346291	135648	179190	95484.1	114983	131621	146141	106243	135443	154386	152442	150904	78736.2	88550.8	101289	91027	367132	91126.7	261579	165887	121443	133258	148838
P17655	CAPN2	394592	344830	207143	236966	198789	270667	139772	245276	193754	211387	220465	197555	343355	323550	758252	487357	468943	288368	191027	320957	321556	298881	360126	225580	246919	147787	281725	308275	168424	165317	235098	257098	234640	111459	99157	90984.8	86443.2	90987.5	115783	370080	75604.5	149369	134641	133653
P07358	C8B	230770	143993	189393	157641	195952	336179	226309	235068	298218	283192	298380	1.13862e+06	236579	130995	211871	94112.2	117786	143422	253209	149514	183671	175187	64429	116005	110937	135393	76971.1	180890	165167	135892	135562	146514	153259	168678	231261	224867	242340	760502	133893	221333	176484	134823	148233	156239
Q15233	NONO	178559	211799	163532	206393	242610	195855	92530.3	313782	263505	253502	246570	868940	607525	598675	556440	523277	519121	364823	535478	381156	405243	437104	226383	207600	261546	388838	228251	185685	352143	353462	225426	216501	227520	65554.9	59499.6	61999.8	55859.6	393840	144787	236578	212464	127208	182484	184576
Q9NTK5	OLA1	135470	114519	65857.6	75670.9	65334.9	84622.4	61843.1	75065	115046	105289	119589	456884	188600	314144	249971	226085	207385	163881	364867	157330	222030	214285	253271	280155	169835	393945	139891	247959	304614	462038	200601	257580	223262	46259.5	40846.3	58809.4	46877.7	156832	68523	101666	148724	61446.7	97637.8	98450.7
P53597	SUCLG1	188196	245040	86807.5	160278	100347	288914	59970.4	228233	201572	227579	233292	639153	162925	462225	275859	284735	619099	200947	375004	243741	272371	277769	222404	198277	179997	95927	108892	273463	114227	107509	200908	170935	188191	66990.4	89338.2	71849.7	79897.9	409411	123146	156838	263071	104325	182180	161354
P22352	GPX3	224736	76732.4	274400	92221.5	243479	65509.9	203632	172402	113533	121952	132009	26201.2	63352	43177.8	339680	23225.8	38543.6	79885.7	22766.5	50095.9	68667.4	69707.4	47055.1	65919.9	109256	77114.3	54764	37765.4	97990.4	81231.7	71645.8	76982.8	93970.5	293115	63993.3	114426	151464	24275.4	49997	230470	13373.2	88008.6	60533.5	76581.9
P02654	APOC1	243816	249607	237316	106170	268668	266973	163732	170997	217773	209528	215784	794787	150747	415021	427740	252358	290905	320880	471583	257243	321668	325395	258427	372131	193347	125372	115171	310969	122789	94172.3	216744	231101	231551	206853	160732	110374	147373	223759	105839	153735	167876	121221	107700	116803
P19784	CSNK2A2	266533	118385	73116.7	103452	170413	128180	42883.4	136671	137988	113345	131034	57910.6	118293	58775.5	75867.3	77212.9	72591.7	81890.8	51480.7	55534.1	61867.4	62672	64958.7	73756.7	73592.3	36759.4	45630.3	75808.1	49970.7	50752.2	64404.9	64454	66232.8	40148.1	30995.1	21883.8	21117.7	33424.3	61038.4	51412	32138.7	25601.6	35975.7	41571.8
Q9NQ88	TIGAR	1810.36	6296.81	7177.11	5686.38	5283.18	3946.36	11668	6671.89	5183.29	7340.81	8457.78	8076.38	6907.63	10059.5	8583.05	5020.45	11137.5	2637.1	6400.03	3004.25	5831.46	5483.75	6191.62	7272.77	3831.25	5289.68	0	5147.01	3910.39	3858.07	2123.01	4995.57	5538.49	1744.72	2809.74	1586.82	6048.45	3911.33	5258.63	3081.67	4506.7	3193.77	4060.8	4590.34
O00217	NDUFS8	177882	204491	130651	157147	134036	179931	145362	234085	164792	155063	154590	121348	189765	297589	194526	230902	348612	257520	244833	170334	186083	189905	52626.7	63469.1	53675	32768.7	37809.9	40472.5	32417.9	30503.7	42109.5	47206.3	41305.2	88323	48254.9	60881.9	67418.6	54344.2	83253.9	71608.7	72316.9	40135	67947.8	69754.2
P46778	RPL21	252991	239714	97822	124609	278354	353743	75365.5	236491	168477	175446	184271	330332	149534	271120	267681	245750	288372	174241	345188	183649	213938	223910	201419	119796	195434	81249.9	90221.6	313868	116450	108645	160063	156623	152723	48366.6	33892.7	31977.3	35085.3	63128.4	42629.2	77508.2	94838	53843.7	59612.5	58725
P27695	APEX1	32218	31039.3	24034.3	58481.2	62044.8	37260.5	19094.6	39684.6	29201.1	35292.7	35881.3	110610	69186.6	82619.3	36623.8	83950	67111.8	78979.5	81402.5	63390.3	67978	69850.1	64778.7	35784.9	61512.8	41828.4	116758	71989.9	56415.3	60427.4	48896.2	60516.1	52941.1	28553.5	24668.4	24939.6	22234.5	28296	30938.9	14212.3	25212.3	19413.5	22899.1	24613.4
O43772	SLC25A20	248324	249830	162587	311532	200833	266062	149334	355397	202104	213463	220372	447339	410752	435054	489096	398188	411360	489586	442036	344401	401859	438225	171409	148476	216211	122349	171465	158468	116836	89311	134229	139917	136576	173723	118472	121419	94265.1	118811	169780	115678	96414.3	120664	118251	124805
O95563	MPC2	50251.8	44483.6	49445.9	48210.5	46339.1	44814.3	39179.3	51147.1	41067.2	34294	44011.9	29975.5	104695	77934.5	63031.7	88961.6	69697.9	88523	143665	67781.5	93004.2	84487.7	56730.5	60327.3	69953.9	79183.8	58787	55447.3	113027	63178.5	50844.9	60945.9	60127	25023.5	22837.3	31422.8	30626.8	12303.5	26916.5	23354.7	44037.7	25868.9	29791.4	27248.9
C9JLW8	MCRIP1	1474.11	1449.2	3496.3	2953.99	0	760.678	6347.34	2915.5	2224.15	1805.08	1256.74	1665.39	7032.11	6620.33	5986.88	4808.24	3536.98	5310.22	3720.7	4667.19	4896.74	5737.01	8075.52	9346.6	12015.3	30073.6	17499.1	9397.07	43615.3	27322.4	9591.86	6083	9355.36	#N/A	#N/A	#N/A	#N/A	#N/A	#N/A	#N/A	#N/A	#N/A	#N/A	#N/A
P16435	POR	144933	296100	54871.1	150722	68938	184398	54233.6	120062	174461	168731	162041	719218	253896	458760	329597	423243	279613	289386	264416	492482	316781	277895	361528	267006	178506	97336.3	219168	220200	131429	143835	205378	210793	219225	80029	55340.4	60292.5	55993.5	307281	108108	131036	119388	124787	127300	126707
Q10471	GALNT2	75638.5	94425.8	116591	128700	86230.3	112123	128040	117672	86721.1	87358.5	92975.8	171486	204565	277438	205709	226253	293885	218750	273124	198997	211787	227293	229622	183770	184058	160633	216192	224820	107069	163008	149634	167881	162976	69722.9	55288.8	53313.1	70237.6	66618.5	76021.3	74080.4	128957	89703.2	90081.6	98858.5
P34897	SHMT2	112932	387795	116753	222955	123195	443686	126304	367093	291098	322463	315006	594447	167096	333396	116251	236122	343983	134250	635863	148584	245238	245947	252153	197145	244760	115286	154599	291844	123962	180303	212013	208842	218966	74222.6	71749.7	78570.1	67781.5	350723	103366	78427.7	430043	75967.7	169369	160121
P50453	SERPINB9	94745.7	102935	80111.2	52452.1	75397.6	70111.5	73867.8	152005	70817.7	73792.8	74935.4	38434.8	62277.4	51948.9	42250.6	57354.7	47441	70482.7	78893.8	50006.9	57531.1	57140.8	37383.8	29944.1	71065.4	38333.3	19373.5	31086.7	17235.9	30292.7	32222.6	30418.2	31358.9	24714.3	12827.3	8950.94	17909.9	4397.94	17819.5	7414.49	19218.2	9861	17141.6	14911.4
P06312	IGKV4-1	34421.8	26313.4	40658.5	20154.9	54605.2	22727.6	26807	22735.5	22789.4	17180	19057.8	3780.6	21545.4	6830.49	17687.9	4045.92	6883.78	21824.1	7696.72	10123.7	15018	15540.1	40323.6	41198.8	55647.8	39125.2	45557.4	35782.5	48480.7	115890	37806	61329	51371.9	#N/A	#N/A	#N/A	#N/A	#N/A	#N/A	#N/A	#N/A	#N/A	#N/A	#N/A
P61457	PCBD1	35473.3	38109.6	22951.5	21676.9	12462.2	26862.2	23260.6	21023.5	23276.9	23881.2	24986.8	9976.8	1897.08	16907.3	8683.4	11621.1	10896.7	5643.63	14503.9	0	6849.72	8159.12	15846.5	12848.7	7775.99	5938.33	6710.85	10856.7	5574.71	11772.5	12067.4	7569.43	9035.81	#N/A	#N/A	#N/A	#N/A	#N/A	#N/A	#N/A	#N/A	#N/A	#N/A	#N/A
P30153	PPP2R1A	251309	265091	143067	106848	147595	206248	99056	135582	162803	152709	157485	247767	138970	233347	267583	217495	217066	134385	327827	156673	185855	193200	242184	159912	127835	76580.9	84485	186520	80953.4	107466	163301	155215	156442	112630	79376.1	96012.1	82105.6	159208	118964	213991	267878	122297	148462	147377
P09486	SPARC	35920.9	89298.4	32422.8	55824.4	44546.3	56327.2	34263.3	28649.6	49819.4	51332.9	42742.9	28495.4	31913.1	87768.5	44461.8	74983.4	78763.5	37365.6	48150.8	55052.8	43641.3	46840.4	64080	77021.7	20004.1	23853.8	22948.8	36880.3	32485.1	31160.9	33251.5	32623.9	40026.5	2841.64	3472.99	2665.85	0	1531.96	5549.89	3496.46	6873.02	5826.11	7420.45	6388.62
Q96D96	HVCN1	77015.8	61631.2	107057	117307	130697	88097.9	153882	122113	81975.2	87334.5	79055.7	41030.9	67089.4	37378.9	33296.8	54725.4	42711.4	69607.9	37941	59699.5	46985.8	41434.6	23361.6	16851.8	61695.5	58051.4	43253.7	33626.1	36405.1	31878.1	29350.4	33319.7	29583.7	44528.8	64046.8	37968.3	35171.7	33204.9	52089.4	26280.3	22567	40320.1	30168.5	32661.6
P13762	HLA-DRB4	119402	142177	86293.1	26232.1	184017	84825	125870	22586.7	97906.6	78206	92619	87109.4	46539.9	297818	120538	529679	94690.9	178183	555118	165325	194661	219560	79738.4	58461.9	15022.9	47452.3	8884.93	41926	18918.1	33974.3	39174.1	39069.7	43274.1	67095.4	116188	84470.4	94718.8	23158.9	100989	71193.9	242658	61428.2	99444.2	94423.4
Q9BY50	SEC11C	138507	277735	56185	541950	134368	199720	80823.4	592664	159667	172781	180342	145467	233369	257031	205563	158962	192476	577786	321668	378230	287679	272110	218109	70712.2	409827	47649.9	433446	184673	54962.3	85849.6	134434	125209	137551	246601	36324	59622.8	36811.3	27869.8	221107	38588.3	98532.3	74970.3	91444.6	89593.2
Q92900	UPF1	258424	224898	173337	263820	223332	217777	152748	238311	247148	255036	259679	414113	310186	275133	361566	299480	300171	292274	315462	256696	288285	289368	177983	236172	193498	287539	230115	192445	378593	397545	201726	183682	213974	98413.6	182698	130456	124734	283931	181514	236370	216794	173270	195314	183121
P54727	RAD23B	121989	113938	210749	178620	247510	118876	137092	167769	135037	129125	133052	91534.4	165879	126189	191488	187136	117509	197110	120435	184222	154296	154213	118242	127608	174191	246810	199181	115036	242686	295473	161040	172442	179200	37272.9	52989.4	30759.6	37809.3	56389.1	109049	148827	83644.5	94663.5	91066.1	93773
Q6RW13	AGTRAP	36698.6	48511.9	21315.2	46143.8	30034.6	50547	28297.8	45489.9	46860.2	37689.6	39752.5	0	6491.66	5360.01	3051.88	7464.05	4284.32	6337.18	3883.18	0	5052.17	5113.27	6698.01	3650.28	4948.66	9728.2	9314.2	4598.07	15015.9	5143.71	2694	8076.97	8110.6	20186.7	22567.8	13627.2	13248.3	35052.8	21651.4	17853	28018.5	19323	18294.3	20362
P33121	ACSL1	230820	261610	151966	169025	157706	212198	155555	186763	194952	196706	195302	594317	249822	213939	296749	219222	240752	195988	249365	244152	222175	207015	191216	121882	145711	78805.1	94558.2	156320	72670.2	83909	126028	149065	130156	98820.7	72424.4	90719.3	62186.7	286801	104921	133335	126018	110036	119456	117322
O75610	LEFTY1	10881.9	5559.04	17175.9	51319.1	5397.9	6934.98	6841.22	9057.03	19232.2	18052.4	21655.7	16580.8	37612.3	32710.1	9010.43	11776.5	10543.1	46050.6	8843.48	15450.1	14989.4	18732.2	4419.95	3064.9	8133.16	48412.1	32694.6	6337.53	8413.52	18947.9	11398.7	15681.5	15844.1	19821.5	15153.5	31877.5	44568.4	14769.7	120769	15520.3	18015.6	32622.5	31436.4	33759.3
Q99795	GPA33	56047.3	127461	75118.3	70670	55524.9	774049	75555.3	125037	129433	111969	121600	35219.2	50726.4	71838	37104.3	49465.6	130578	84689.4	26602.6	102970	97376.4	102397	81561.3	70658.5	58566.9	68859.6	61226.1	416682	36520.3	43324.3	87060.6	78894.9	80258	50252.6	36159.6	62705.8	49530.3	26440.3	68151.8	28792.8	18369.9	99864.5	76683	86015.2
P98095	FBLN2	221394	186054	662911	547257	641334	283550	471930	218381	399813	379772	384551	247081	1.00917e+06	586534	489531	856592	525769	1.01648e+06	165843	727818	629579	636910	250555	483093	270593	1.76492e+06	814763	376674	1.05992e+06	929829	494042	524917	541984	543077	479194	726529	725378	171346	655287	328931	97285	420486	424126	465308
P07384	CAPN1	420722	260556	249345	163595	182076	197981	160117	188426	208560	213372	204116	180323	164565	198632	292599	221388	184956	154044	210995	184014	179151	190736	218305	211070	163158	217863	155573	185955	231340	201614	166997	169328	182759	101939	91006.9	122979	85369.6	107899	114124	209545	121367	123235	125246	128392
P49591	SARS1	370499	265093	148520	192297	179984	267806	99556.7	207929	185981	178379	186494	261395	152664	187090	158985	185054	160986	130098	221918	148787	179171	147338	109097	58580.4	92499.1	85138.6	102420	121239	64284.1	78720.4	99528.5	85633.3	92642.7	50770.3	57213.6	63577.6	54073.2	72554.2	50168.2	78117.2	58513	61222.5	54612.6	52403.5
Q96CS3	FAF2	36139.5	58738.5	29865.8	52850.7	23232.8	47111.8	36748.7	47093.8	33976.4	40453.7	41261.3	59776.7	109353	108828	151016	127260	104124	129216	86174.6	92077.8	107772	111041	38333.6	22790.8	36665.2	18152.5	34513.4	35508.3	16009.3	19800	26156.3	32626	27442.2	8172.33	2840.32	8954.83	16125.6	18797	13847.5	17819	25049.6	22677.2	17218.1	17778.1
Q02338	BDH1	65804.9	98004.3	135892	101020	136307	197902	112258	142509	124530	92953.6	102102	159616	91557.7	113496	36244.8	55358.2	119930	95156.5	155160	102192	81157.2	82786.7	48384.7	62114	68234.8	45629.8	52282.1	109653	32605.8	35149.3	81469.5	44397.3	45198.2	83715.7	68014.8	81985.9	84669.7	88839.3	62418.6	31560.6	89170.9	90992.6	50802.1	51839.5
P51159	RAB27A	57187.2	55774.8	40917.6	69533.6	40147.9	63929	36179.4	84888.1	70409.7	64783	63045.6	415133	94225.2	65122.5	84589.7	79400.7	58641.6	80641.9	132716	67507.8	73784.1	74696.4	48644.7	25966.9	70024	23554.1	46744.5	52325.8	28319.5	32429.3	38122.2	46583.8	56210.3	30516.5	19442.6	34957.9	24230.5	167257	45959.4	41340.8	67769.7	32320.2	36320.4	43756.9
O95298	NDUFC2	57415.2	55265.4	29027.1	48609.9	34604.1	43137.3	24344.4	62649.7	49879.8	39145.5	44496.5	23863.4	55434.4	54076.6	48328.4	47126.2	54094.5	47180.9	42502.9	40355.5	32883.5	48318.7	54988.3	66774.8	60653.2	30175.7	47153	38398.8	37114.4	33129.2	42943	42947	38635.2	77353.8	60665.5	77374.5	67273.9	51661.6	76692.6	95680.1	80303.2	75431	80570.1	83153.6
Q15833	STXBP2	50694.3	113708	75733.4	136561	72834.7	108665	111972	112478	110559	106472	108383	253429	180400	128553	85645.1	148586	150678	153066	142825	139026	135076	129090	84471.7	107960	88489.2	137331	94518.8	81254.9	138466	121045	73508.2	88287	87870.6	46754.8	41477.1	64086.7	52448.7	77421.2	44347.1	32605.6	41830.3	36700.6	45766.4	42179.2
Q8NFW8	CMAS	126744	126518	99941	93218.8	119518	176212	87349.1	116011	90472.6	109495	110946	277182	73995.5	128520	83106.8	101659	138850	75272.5	81139.6	98239.2	88431	103583	111707	84780.7	103432	52328.8	83690.1	169873	50619.7	74479.5	100701	80170.6	92406.7	40850.5	50086	44460.6	19059.1	116223	24061.5	29272	32513.6	45037.7	43727.1	43701.5
Q9NVD7	PARVA	567563	182006	127416	79904.7	124648	83902.6	292288	105343	145324	112655	122762	32040.9	49294.1	89052.5	189445	78340.3	53642.4	79602.2	41395.7	92885.4	85161.6	88321.9	114478	112682	54994.4	85494.2	37531	45377.3	104735	86853.9	57725.5	71746.8	74820.3	27648.2	24257.4	28490.2	23200.1	29584.2	37452.9	101897	18053.7	50884.4	40605.3	43893.1
O15498	YKT6	23778.3	39893.2	16784.5	24456.6	10751.1	28434.9	12164.2	22323	25393.6	34018.3	25901.2	107254	66542.7	139470	64293.8	90335.3	100334	77252	150539	74294.1	76735.3	82324.5	46186	70817.8	29665.3	45198.5	36692.1	38656.7	34666.7	36142	45591	37565.2	43193.5	29896.7	14935.6	22356.6	15909.6	57220	38768.4	24742.4	78598.6	33644.6	39394.6	40890.5
P61513	RPL37A	23950.1	14117.5	17725.7	12402.7	19098.8	35005.5	12813.6	17873.8	13448	15100.9	14716.5	510557	96157	92585.6	132414	79850.4	88673	66189	180486	107747	106340	99907	34370.8	30782.4	49686.9	34610.9	25504.7	78778.8	48204.9	51246.9	37378.7	40113.5	39574.7	50119.7	48335.2	43407.5	34163	89548.2	24616.8	44097.6	35616.1	47795.5	33673.6	33509.8
Q96IX5	ATP5MD	306002	277692	236625	370206	233522	329531	189471	393614	215870	229047	238080	109219	264236	244319	272301	261260	255613	350544	237590	245639	228602	240449	204233	188771	271541	219448	235265	234691	219248	183784	183778	173732	178550	356351	277277	243559	181261	67308.9	369471	268432	239604	251952	255431	241879
Q14980	NUMA1	610353	452542	616641	365174	617704	457342	458778	518046	398769	409342	403367	359199	633074	862168	1.06424e+06	946550	967756	776963	663357	730906	737507	727895	540151	403033	606869	494050	389023	536485	438676	461914	456976	474038	494191	161857	200073	129659	160269	94423	216614	247749	192025	201450	193402	189682
P09110	ACAA1	6506.47	17934.3	9650.25	8910.95	7746.85	19672.2	4833.67	12156.9	11007.3	13825.7	16947	64869.4	46538.3	81205	71925.2	81580.3	85546	48102.2	86803.2	56118.1	70378.3	60722.8	51757.7	38892.4	36571.7	26911	23132.8	48140.2	24962	28654.2	35696.4	33948.6	38725.7	0	0	3088.14	5631.54	9595.5	2182.03	3705.12	6330.07	3956.74	7027.46	8211
P05556	ITGB1	3.51845e+06	2.40094e+06	1.13967e+06	1.33211e+06	852285	1.54862e+06	1.2198e+06	1.10262e+06	1.66368e+06	1.5352e+06	1.64088e+06	835424	1.58576e+06	3.07144e+06	6.53594e+06	2.88778e+06	2.46315e+06	3.0819e+06	1.33782e+06	2.4307e+06	2.35521e+06	2.43576e+06	3.09803e+06	5.0569e+06	1.31983e+06	1.43664e+06	1.38661e+06	2.06926e+06	923147	1.55074e+06	1.85086e+06	1.96521e+06	1.94507e+06	1.05314e+06	687054	811249	852685	389558	1.31211e+06	3.19154e+06	605522	1.24866e+06	1.08415e+06	1.18067e+06
A1L0T0	ILVBL	103194	126629	62432.1	92256.7	85188.1	126809	85913.1	103307	92299.1	98779.9	97310.3	89688.5	50958	72179.7	85870.6	61343.8	79200.3	44900.5	47558	38145.1	45020.2	52636	61349.6	56881.7	46988.9	26268.9	32496.7	74351.6	18590.2	24999.1	32807	44604.7	42760.3	33233.6	35356.8	41215.8	31769.5	67321.6	30370.8	57510.9	33834.2	39641.4	33335.8	36886.5
O95967	EFEMP2	93314.3	96909.6	117201	198181	84089.5	115455	125824	143814	144698	147851	151127	70422.8	265465	160560	176865	257143	147901	226609	74489.3	185629	177080	181733	84150.8	112370	149581	308372	168641	95499.8	332200	228349	114070	143445	141270	22583.4	27250.7	30045.9	29363.1	8972.37	39382.1	25614.4	8431.54	30348	29490.8	32638.9
P62140	PPP1CB	170070	65750.5	56244.6	43533.4	57619.1	42661.4	72219.3	41335.3	59023.8	50373	59517.6	73294.4	53269.5	44548.6	110403	47548.7	39952.3	64856.5	34360.2	54758.5	54346.3	60765.1	29396.5	32362.5	15358.4	19161.7	16342.1	19952.7	29805.4	17874.4	23841.7	23359.5	26345	20251	17957.5	30262.2	23882.7	38145	16492.8	48227.7	18290.8	15783.8	22988	22069.8
P20160	AZU1	147672	39437.7	48025.7	179287	65861.8	224881	48732.3	116613	185977	199206	190839	1.29471e+06	218112	194096	52821.8	224070	288176	100865	570214	127221	222401	204823	32207.7	41067.2	106622	62406	159444	220275	30927.8	41092	183772	147572	189444	170756	115415	221189	98801.5	1.78586e+06	179043	81655.2	679616	142007	283142	268748
P46776	RPL27A	99175.3	87948.4	54714.5	62328.5	142173	156794	51446.4	85983.6	79347.5	81544.6	88667.5	124797	71331.1	114537	145675	116701	114988	88682.2	146692	81153.5	109269	125566	111472	72803.6	119819	76068.9	61258.5	172707	88182.8	81582.2	78467	94175.2	105070	91180	100988	74965.1	65319	90696.9	75486.8	111490	133954	101715	88338.7	114060
P08237	PFKM	311530	113622	151217	83649	112510	96746.9	127342	81994.5	104324	110849	124705	378868	138846	143887	391564	165544	329206	140201	182622	166707	181402	178558	146119	148533	99490.6	90968.3	100685	125370	138222	107902	147951	145742	153143	93364.1	39068.8	84649.2	61661.8	177307	90059.2	240908	143236	103675	122233	111890
Q13310	PABPC4	114291	98776	132602	155010	124259	99841.5	86868.9	161120	132608	138960	122812	56396.1	93602.8	49533.6	43443	51577	41851.2	80187.7	50079.2	46097.1	53024.5	55255.3	54115.8	71616.2	95834.6	229195	94685.5	52624.3	204553	187240	62964.1	74929.3	74591.7	32370.3	45229.2	52528.2	49245.2	73036.9	105826	54815.1	72709.3	84257.5	77955	76296.3
Q969V3	NCLN	104882	144467	65641.4	131431	71321.9	136941	68014.4	119738	100553	93309.4	104570	142632	195558	266292	237089	198276	229596	176218	268267	196335	199723	189730	143721	133468	128056	112664	151855	137225	130567	102075	128674	115849	124198	50214.8	42478.7	57292.5	52729.5	54863	79688.4	60256.6	116671	69666.6	77573.1	76363.8
O94919	ENDOD1	67898.4	87050	67883.5	79649.6	84760.3	67953.7	48521.9	50713.5	57296.1	60464.7	57789.9	29984.9	36695.2	60357.1	139082	59434.5	51677.6	49548.5	64295.1	53223.3	55613	57199.9	57257.5	64339.7	39461.6	19188	37234.8	44283.2	19635.7	19835.8	42908.5	40871.1	47213.9	38207.5	20014.1	31246.7	15473.2	21678.6	24208.7	70088.6	27221.4	41784.3	30434	33851.2
Q92947	GCDH	53903.8	84426.4	33429.2	62490	38465.9	68353.9	34597.1	90636	74631.1	68708.5	75848.5	150038	55521	151855	91053.5	79236.5	219526	80711.6	138323	69526.6	93622.7	100922	79934.7	97935	93800.9	93600.8	49585.1	68069.1	72430.1	74517.5	68559	62878.2	72531.8	240484	104201	104862	87188.4	69142.2	73791.3	64521.6	68555.2	71213.1	62924.5	71880.8
Q15008	PSMD6	183625	250371	127017	151821	139572	250954	102431	168307	195471	181066	177848	242394	120520	298766	214718	164795	237569	141815	250193	175629	178819	173831	115218	89687	74135.6	49902.1	71361.8	110835	53203.3	65942.4	69842.7	85638.6	81126.7	76675.2	46257.5	56669.4	56898.6	97165.1	60576.7	86767.6	109033	78190.8	72821.4	83283.3
Q13449	LSAMP	523721	201167	171902	175211	188147	107018	165385	189281	131403	132915	138309	107019	159455	184886	411155	201583	160866	213303	96344.9	195103	177920	172370	142380	157625	153983	97675.4	157896	95141.8	57947.9	91824.7	112289	121538	114291	228025	187490	171907	170249	75267.1	172523	350287	53025.1	184576	134356	141552
O14818	PSMA7	29055.3	59320.7	15774.4	31805.1	14264.8	39015.9	18493.3	32417.3	41317.6	38321	40617.2	58011.7	61355.7	120491	100119	100532	135399	69691.6	148575	87524.7	95067.1	98830.2	77424	69351.6	58753.9	43754.7	62422.5	63124.3	26571.5	42209.3	59308.2	69596.4	65796.8	29281	19752.3	27203.9	21897.6	51170.1	29166.5	50756.3	89038.9	42351.9	44016.6	40740.1
O75884	RBBP9	25591.8	12905.4	12852.1	5859.89	9821.62	12599.8	7954.75	10585.4	7768.31	11570	10158.3	9050.71	5073.58	12182.2	16148.4	7301.1	15011.9	8452.67	5548.74	7808.31	8647.27	6825	4144.17	0	4916.95	1628.23	1639.53	4071.04	1462.62	0	2893.27	5330.73	1836.17	#N/A	#N/A	#N/A	#N/A	#N/A	#N/A	#N/A	#N/A	#N/A	#N/A	#N/A
Q12981	BNIP1	22322.9	19773.1	15616	19073.4	18564	18754.2	19869.7	22428.8	20226.5	13875.2	16839.2	49771.9	49432.8	49913.1	57840.5	54449.4	50237.4	56606	56735.2	47559.3	39320.9	48978.7	18325.8	13593.4	17821	7510.58	12783	17995.4	9017.23	9305.03	19153.1	10435.9	14252.8	10057	6364.92	9125.81	15175.1	9081.59	8906.54	10494.5	11443.9	5793.21	9692.15	9280.47
P23634	ATP2B4	704321	367024	206189	208888	157123	156243	133596	175946	214634	212674	212820	112109	307267	342626	1.42803e+06	316890	265674	354532	147294	355923	336244	379103	352499	462226	173963	142242	189550	157668	121284	156231	194794	217142	221626	89389.1	61368.9	79360.2	74013.6	61606.2	112577	393349	54617.9	129075	116656	124748
P53618	COPB1	172126	298392	163202	196734	167588	276346	176879	225675	216102	225617	237975	346196	228971	341397	241564	298151	301178	254405	389889	266062	260426	265186	209387	161862	148038	113846	119457	214177	140771	143941	150532	155128	155599	122369	115478	120643	113853	200057	159554	152210	257020	149667	154576	155796
Q9HAV0	GNB4	29705.9	33344.2	8699.76	16599.6	11690.3	20246.8	7188.77	13480.5	16476.4	17137.1	17287.7	31589.6	40596.5	36991.2	60414.3	57172.2	33852.2	36139.9	32853.9	38980	41879.7	43854.2	32285.7	24902.6	18232.4	15105.1	21001.5	18187.6	17005.4	14535.2	21283.7	17923.4	16325.4	5001.9	12890.4	7361.53	9355.66	2208.72	5117	5242.14	2364.67	2737.22	3282.43	4898.31
Q7L5N7	LPCAT2	164397	211701	134188	233588	160603	242758	149524	256811	200898	197909	212454	192614	159889	109586	77117.6	123257	110863	133061	112544	100484	101129	102431	136545	151767	156399	95095.6	155457	146834	73907.8	101983	111443	120793	122000	91823.6	65407.7	70524.6	53885.2	107646	76822.3	48590.7	62396	63595.7	56987.1	62934.4
P04424	ASL	253450	161034	140320	234209	120241	139068	134817	146042	176052	180663	177904	192172	92566.1	142480	195224	152395	179928	112985	169680	127622	133962	132522	37706.1	32681.1	27098.3	13099.9	29613.4	35202.9	28153.5	26408.1	25834.4	34374.2	28632.4	44618.3	38816.5	55831.3	20679.2	304965	56387.8	99136.7	334454	57430.3	100008	102005
P39748	FEN1	57050.8	91629.1	46178.8	113795	74359.2	178623	46301.7	147038	85881.5	99375	103888	94236.4	146883	103216	51305.9	120415	153941	85583.9	160867	84807.9	101507	92548.5	78822.1	62415	119188	84419.1	85440.7	152828	65244.6	87141	80545.9	92364.3	84475	22083.9	25488.4	28000.5	19806.5	77327.6	58452.3	24703.4	128860	50251	57097.4	57824.9
P05026	ATP1B1	181000	262983	104492	114617	61123.1	382700	44138.7	119756	203670	180474	193407	246984	151208	480450	346125	301655	403734	223731	571303	259659	297964	280909	269973	279557	116995	134224	118197	392293	117653	148982	197984	184770	191144	64402	60032.9	66783.6	59439	75027.2	78986.7	132303	171618	72790.4	106384	96236.8
P10768	ESD	66371.2	53646.2	84205.8	55534.1	98206.4	54073.3	85071.7	46129	51999.3	54574.9	60813.8	143467	58891.4	73475.8	67928.9	61297.7	64579.3	38040.5	88732.8	39965.4	57493	63424.6	82130	89133.1	42722	33922.7	34312.1	64430	34282.5	66000	63621.3	64327.4	53816.7	67341.6	55462.7	73159.4	71620.1	61231.7	27779	62108.3	46354	38894.9	36371.4	37803.9
P0DJI9	SAA2	5440.45	2003.16	2952.1	0	10735.5	7074.08	3441.19	3046.96	2157.86	1702.73	2148.6	#N/A	#N/A	#N/A	#N/A	#N/A	#N/A	#N/A	#N/A	#N/A	#N/A	#N/A	5398.51	3245.51	3872.14	5322.6	3623.86	18085.6	4975.12	6655.35	8185.46	4916.83	7149.5	#N/A	#N/A	#N/A	#N/A	#N/A	#N/A	#N/A	#N/A	#N/A	#N/A	#N/A
Q9Y6R7	FCGBP	901781	167044	1.17159e+07	367599	2.03768e+06	255813	1.13284e+06	354335	774782	744436	759360	218805	1.38625e+06	204629	312615	236724	219333	1.99759e+06	675320	966107	927119	943732	93835.8	126010	165570	280465	171168	100682	571365	367115	646128	650078	668745	1.03206e+06	1.04769e+06	1.28558e+06	1.50733e+06	169057	1.15616e+06	210089	381783	500303	572110	562477
Q9BSJ8	ESYT1	339609	381203	181292	232385	151289	354613	115674	334218	236646	254184	243334	279663	324249	315065	713124	370128	362755	302317	435879	247391	355978	279487	352336	313630	280038	109659	199411	299743	121399	159055	221262	221213	222183	103776	57462	92387.7	76029	156429	166454	343397	201376	166656	155469	169632
P53396	ACLY	250665	384070	241541	221687	233870	244716	181928	245081	275747	280847	289463	882775	475443	569452	442391	508962	513268	427011	782698	428428	471971	461576	379138	339894	258742	299938	260740	266496	371588	307359	275196	296365	292895	142983	144428	141573	118984	375016	185175	168042	332480	173648	193986	188139
O94901	SUN1	115489	109413	170620	126487	164722	86009.6	124868	101234	97072.9	96848.5	100977	100970	193678	265174	256911	321599	194725	333580	90229	223914	212638	211691	79363.3	73713.2	68256.5	46108.9	85835.2	69167.6	42797.6	56893.3	63676.8	60705.5	69653.4	178995	123527	153206	134440	38162.6	133266	104332	32463.5	79003.1	71617.7	82101.7
P40222	TXLNA	77232.3	104174	116571	156373	61589.8	101205	105664	120872	106734	114727	115248	99489.4	209547	146479	172548	222292	131856	188002	161056	126541	171278	155800	141661	166220	148447	240893	214622	138510	310929	210922	144934	151281	151147	53427.3	38078.7	56814.5	60434.8	26266.7	71415.6	63362.9	53142.2	65302.6	59986.1	62074.9
P60891	PRPS1	32620.8	26312.7	30980.3	29180	26736.7	29503	26685.8	29697.5	26694.2	29853.5	32669.8	75145.1	27660.5	31477.2	41457.2	33543.4	26983.7	28016	51030.9	22389.3	30008.5	29605.4	15937.5	10623.9	24755	12556.6	17570.9	20285.7	14811.5	14733.5	21546.2	19952.5	23502	9087.36	8754.15	10754.1	9554.39	28706.5	12068.8	15656	16226.2	7195.75	10693.9	11928.7
Q9NQR4	NIT2	30534.6	32762.6	32126.5	17643.2	28599.6	20937.4	39732.6	19288.1	32261.9	30794.4	28806.3	87218.4	37949.4	77562.7	62535.8	38274.6	60206.1	32968.4	50051.6	45923.7	49419.9	50101.3	41718.9	54543	24181.7	38102.8	29296.3	29008	66394.4	68740.8	39948.2	30621.4	39700.1	8405.99	3404.18	7567.49	4750.19	12639.9	7467.86	7618.07	12244.6	4651.84	10197.5	12533.3
O95372	LYPLA2	281474	278974	164045	295930	158194	262507	124047	232566	198300	207602	204048	157607	151587	247446	157398	240087	173814	149740	131449	169648	153511	155958	131955	120867	101449	46295	127888	143650	56507.3	60293.6	92661.3	101793	100973	100645	49455.2	57756.2	50958.2	82281.4	85242.3	120797	88058.5	126509	100977	104387
Q15369	ELOC	70687.3	42043.8	13226.7	23437.8	20209.1	31085.7	12825	29161.8	33541.9	28769	19475.3	#N/A	#N/A	#N/A	#N/A	#N/A	#N/A	#N/A	#N/A	#N/A	#N/A	#N/A	#N/A	#N/A	#N/A	#N/A	#N/A	#N/A	#N/A	#N/A	#N/A	#N/A	#N/A	4668.9	2196.18	5010.45	3553.47	1972.73	5447.47	2872.15	4149.14	0	1823.57	2793.43
P15954	COX7C	74400.7	77780.1	30542.3	90678.8	40223.7	80446.9	23878	70074.9	63445.6	54991.7	59396.3	158695	123349	397738	203567	333864	506091	193296	275373	275955	258893	240018	58749.2	45709.5	55367.4	25702.6	49755.2	59692.3	19215.8	26318.1	42159.3	40273.1	43529.2	28613.6	23275	44266.3	22897.7	33159.1	38182.7	42292.5	50448.5	56881.2	39351.9	47501.8
P07996	THBS1	265525	337845	192772	343725	456403	624166	276169	276790	312644	299468	314401	491914	756961	448851	542374	381516	432473	324186	573003	455307	475885	457317	401970	581152	315381	445079	404545	762066	497268	431544	333816	404388	387904	109644	109318	91861.8	89065.6	173172	108619	204020	192418	128109	159193	146951
O00186	STXBP3	223764	176871	94077.8	138428	80811	125087	73351.1	131870	132823	127586	135231	309172	196423	261291	311919	262526	283895	223537	284095	219919	230497	222526	191359	243657	160181	112530	161876	136920	116849	113592	144158	139733	153043	55924.7	40846.3	75862.8	48000.9	128326	85869.6	134494	121991	84921.8	91712.1	94375.9
Q9Y6G9	DYNC1LI1	302614	163064	174234	113595	165326	141460	101322	163634	139186	128725	146636	146024	134141	157990	238913	134429	135659	126503	158460	108833	137612	142152	123540	114778	121568	88732.5	81781	99026.9	102462	94319.8	81189.7	104560	111207	53127.8	66009.8	58613.8	35480.6	69994.5	65876.1	101323	82095.1	62277.5	70265.7	68997.2
P62136	PPP1CA	46597.8	75484.6	45599.2	85137.6	49759.5	82141.6	34562.8	80466.1	67016	56148.1	70441.8	87735.1	60769.5	71679.5	38898.8	79290.2	71229.9	61441	61858	52281.2	56365.9	59914.6	43743	35973	49106.9	37248.3	34026.3	40103.2	47394	34899.1	39381	29834	31390.4	8113.57	8907.07	6842.09	11178.8	25645.5	24423.2	15477	25791.6	29315.6	21921.4	21769
P37235	HPCAL1	20364.7	33986	4325.65	10400.4	5189.84	20397.5	4456.4	24191.4	14424.5	17151.1	17101	21875.8	16350.5	25802.9	40604.8	18987.3	25146.9	23222.8	27718	22710.9	22105.6	27042.1	17648.3	19360.1	12553.6	11435.4	13625.3	10399.2	6985.2	11999.7	13977.7	14362.1	12285.9	#N/A	#N/A	#N/A	#N/A	#N/A	#N/A	#N/A	#N/A	#N/A	#N/A	#N/A
P31948	STIP1	188865	445747	153834	172454	150927	314002	195816	189537	243205	232933	255463	318330	391616	578544	551709	502410	561127	315645	928546	407061	441977	420836	426742	253892	190257	149535	150758	312782	143104	155740	246073	235566	238431	46384	66822.1	63622.9	53857.1	44713.6	47797.4	103498	158415	54806.2	79890.3	74573.1
P41091	EIF2S3	36538.3	41309.8	24627	30353.4	20607.7	35933.5	27150	23413.2	34475.7	31730.4	32533.7	105650	44865	91605	72549.8	71936.7	96886.1	48446	139267	42267.1	74115.1	60371.7	57655	33894.5	37710.8	33512.8	21924.8	49151.7	27511.3	29278	39794.9	37058.7	47348.6	33555.4	26216.6	19063.8	21245.2	62298.6	29243.3	52277.2	87221.3	35006	40332.9	47329.7
P60033	CD81	439642	317888	99242.1	127267	77149.6	152317	53440.2	204879	181031	191591	178784	70195.6	106811	165308	710590	145768	169620	202271	84169.6	143378	172500	178303	232984	334934	139865	106271	81919.8	107437	45426.4	123481	138112	131638	163263	86280.3	27843.2	41683.4	23975.6	183088	72329.4	318874	37156.9	135467	70490.4	71812.3
Q13637	RAB32	41400.9	73693.5	28652.5	50981.5	28339	74948.9	20036.6	33863.4	54055.6	52027.8	52872.4	329500	110563	99011.1	108517	103730	109319	91677.1	89594.8	95679.7	103577	99032	97158.8	75454.5	48091.3	53510.8	55467.5	93054.3	39645.9	51507.5	66445.6	59876.6	60542.4	21210.8	18364.6	17190.7	21169.6	67290.4	16809.7	21514	18135.6	19072.1	23343.1	24478.8
Q9Y584	TIMM22	2605.71	5601.7	0	6873.47	2811.73	9380.96	0	4900.98	10450.5	11173.8	12574.7	#N/A	#N/A	#N/A	#N/A	#N/A	#N/A	#N/A	#N/A	#N/A	#N/A	#N/A	#N/A	#N/A	#N/A	#N/A	#N/A	#N/A	#N/A	#N/A	#N/A	#N/A	#N/A	5423.04	9314.19	4519.51	2488.51	116767	9224.21	5198.03	18976.1	4291.95	11954.2	10641.7
O95183	VAMP5	30801.1	38689.3	3885.82	31976	4736.78	27630.1	6217.01	22632.7	17120	21097.2	18976.8	14488.9	19818.5	25701.4	32502.2	30207.4	25706.9	39289.4	28628.2	16661.4	27072.2	31960.7	#N/A	#N/A	#N/A	#N/A	#N/A	#N/A	#N/A	#N/A	#N/A	#N/A	#N/A	#N/A	#N/A	#N/A	#N/A	#N/A	#N/A	#N/A	#N/A	#N/A	#N/A	#N/A
B0I1T2	MYO1G	175714	166773	156629	295915	268962	224853	206352	347184	165745	173706	171247	264388	249135	126619	119679	207373	117596	190464	155397	121345	148506	161513	84926.1	76345.5	207721	80133.7	184965	130615	78996.8	73943.3	86547.1	107718	92920.4	53390.9	77998	55802.8	42682.6	95802.8	70443.4	30903.2	49817.4	56402	55619.2	57647.3
Q13838	DDX39B	12316.5	17401.1	16372.6	18485.9	8291.3	14180.2	7225.36	12119.9	20506.3	18356.2	18041.6	83299.3	39536.1	61550.4	27043.1	36952.7	43169.1	46334	65616.9	45161.8	32715.4	49383.8	56738.7	54297.5	55652.8	55330	52657	52862.8	100719	75503.4	55303.6	57017.6	69762.6	50177.1	28544.7	37027.9	34000.9	55353.5	43050	24402.3	75464.6	18111.7	46645.5	42587.6
Q53GG5	PDLIM3	136798	42483.6	58061.8	39395.8	70260.2	29620.6	41065.6	64311.1	51233.4	48158.5	50879.1	125404	63087.3	33338.6	166094	42733.5	40205.6	75782.5	28445.7	72453.3	58443.6	61938.7	22209.2	21915.6	25607.9	34219.1	14524.4	11810.6	50334.3	39497.4	12479.4	25388.6	23000.5	27949.1	41026	49178.4	67209.1	23071.1	57422.5	127340	17338.6	42549.3	43914.6	40848.2
Q9BQA9	CYBC1	55945.2	82361.7	39644.7	93857	49850.9	75103.4	39181.5	105414	46318.2	53941.9	57762.7	151127	187913	155789	180207	173930	148233	217078	116037	145139	154290	166239	98790.9	89299.8	141072	77140.7	120764	98304.6	58488.5	75389.2	76495.4	74386.6	75622.6	71823	40097.1	35587.4	26388.5	56562.7	107135	87078.1	57782.5	83284.8	71086.1	70261.1
Q9UM54	MYO6	224133	291820	197239	506286	192495	249264	166348	226689	233133	252030	253263	419553	360150	719778	337078	781856	551975	378888	581187	439882	464912	463847	389932	469075	270486	228246	714295	315808	298550	256603	317897	347284	331051	113584	117030	127720	109086	111372	132315	149974	183036	161321	156549	169899
P26640	VARS1	318333	359366	240650	364620	252144	363150	224663	340238	278896	287024	300394	487993	402108	562073	488874	461385	496465	394665	634580	358030	417498	426363	295794	173094	279800	186242	298495	304230	178208	205102	263544	257961	260200	180793	179510	224498	252644	202987	219914	204253	296193	191034	199185	214243
O95782	AP2A1	145890	122498	91487.2	80671.8	150017	92813.2	106313	93585.5	102580	83339.8	99062.2	139879	190793	206906	273177	190693	179376	195624	180428	205204	180737	187355	85659.7	92079.4	66812.8	80588.1	68646.2	62578.5	97574.6	65458.1	63632.8	73348.1	71022.1	50630.4	37050.3	42717.1	37174.2	49634.3	59624.5	71696.9	45410.9	46493.7	51586.7	53243.5
Q6P4E1	GOLM2	51373	102685	48950.1	111055	45874.4	114760	42092.3	79981.1	70682.2	81009.8	85905.4	165696	103359	150550	99979	135817	135359	134125	194784	104702	125102	111746	94992.3	95253.6	73404.6	60827.2	118037	115620	63183.7	47038.3	84498.8	83098.8	87660.2	31511.3	15187.9	30882.7	21923.5	20753.2	38651.6	26769.7	45309.5	24688.5	27013	30850.9
Q9H0V9	LMAN2L	54049.5	60572.2	40815.1	42915	43733.5	56376.8	29242.1	51180.4	55297.3	46866	43003.4	29930.4	22525.4	32381.1	32460.9	44098.4	31287.1	29255.6	26462.1	22811.3	26093	25752.4	16595.8	12648.6	12939.1	12762.4	7543.92	14318.1	12243	6899.79	12450.6	12097.9	14950.4	10998.6	6999.5	8757.93	10932.6	5442.32	9663.49	5543.27	9459.92	4417.4	8306.38	9193.41
O00182	LGALS9	43181.1	52976.2	48413.4	47784.5	59717.2	61048	35678.6	55535.1	34824.8	45928.4	42809.1	50324.5	89649.5	77604.2	45574	91438.7	77034.7	66444.6	58363.1	74328.4	85210.2	76450.9	58234.6	34338.2	62009.3	62667.8	42228.6	65260.6	56046.2	58794.7	47771.5	49538.6	53191.4	11014	18699.1	14647.9	11958.7	2235.05	16162.4	9608.05	8282.97	22177.5	13733.7	17553.4
P09651	HNRNPA1	6419.02	13462.5	4800.89	11511	3243.41	14852	1948.1	14762.6	18236.5	17814.7	18130.7	113040	22240.2	48526.9	14852.1	27172.6	33832.1	28415.7	78560.7	33087.8	30710.6	31251.4	12982	18297.7	13146.1	20142.9	8014.84	17307.6	18341.8	57451.4	10902.5	17075.4	18235.3	7509.14	10833.7	6452.19	4784.76	41421.5	11086.2	7891.2	34926.7	16888.1	16134.3	16213.1
O00560	SDCBP	22429.1	36864.9	27702.1	19735.7	15454.8	51041	26530.3	35053.3	42139.5	38871.5	34537.6	22485.9	10224.4	19482.8	12248.8	13268.9	8344.06	14576.1	14265.5	17546.5	12273	14286	28485	85135.5	26075.2	24003.6	37591.2	42482.4	10256.2	21445.4	39022.7	41047.7	31681.9	20246.8	20677.4	16184.2	25187.5	51955.1	38836.4	26570.4	49120.9	21537.9	30729.7	28790.8
P57735	RAB25	19714.1	53601.6	28598.5	43402.9	33968.3	125460	12962.2	33250.7	60339.2	49263.7	49148.4	52782.1	24576.9	34609.8	16056.3	42172.7	37429.3	22135.4	64292.6	26992.6	35786	31194.8	9619.32	10498.8	9136.25	12711.4	6987.38	21659	8130.88	8024.01	11373.8	8270.62	9442.38	6843.15	9237.74	18841	21711.8	19439.7	12700.1	5906.31	31009.3	5381.9	14161.1	16316
P49207	RPL34	167724	142934	49164.4	81280.8	159506	255723	76924.9	139383	120285	104347	123598	130662	154396	110747	136057	150502	187361	90032.1	209657	116233	127853	124788	107320	59437.2	99920.4	65189.9	71213.7	181780	58118.1	78529	86968.6	73676.9	76045.4	78038	40211.8	36249.4	24587	102344	90878.6	101738	181740	101343	117072	109186
P50416	CPT1A	321530	459672	313176	573738	308480	613539	228497	424199	376345	399362	376017	423234	382862	516033	381449	394436	427475	405275	475133	355667	450084	358991	486869	604206	412405	269039	450964	701265	212377	277939	370785	390903	387085	199737	147009	175682	156411	228366	298450	223810	329408	247029	256549	261524
[truncated: 5,212 more rows]

## Sheet: D. Matrisome intensity coverage
	Native tissue (1)	In our study
Collagens	0.0383	0.318
[truncated: 7 more rows]

## Sheet: E. DEP list
Normal enriched DEP (110)	Tumor enriched DEP (28)
[truncated: 110 more rows]

[truncated: 2 more sheets: F. Origins of DEP, G. Normalized TPM of specimens]
